# Supplementary material for: Logistic regression model training based on the approximate homomorphic encryption
Source: BMC Med Genomics. 2018 Oct 11;11(Suppl 4):83. doi: 10.1186/s12920-018-0401-7 (PMC6180367; doi:10.1186/s12920-018-0401-7)
Supplement: Supplementary file 2 — Edinburgh. The Myocardial Infarction dataset from Edinburgh (TXT 24 kb) [file 12920_2018_401_MOESM2_ESM.txt]

x	x	x	x	x	x	x	x	x	y
0	0	0	0	0	0	0	1	0	0
1	0	0	0	0	0	1	1	1	0
1	1	0	1	0	1	0	1	1	1
0	0	0	0	0	0	1	0	0	1
1	0	0	0	0	1	0	1	1	0
0	0	1	1	0	0	0	1	1	1
1	0	0	1	0	1	0	1	1	1
0	0	0	1	0	1	1	0	0	1
1	0	0	0	0	0	0	0	1	0
0	0	1	1	0	1	0	1	0	1
0	1	0	1	0	1	0	1	1	1
0	0	1	1	0	0	0	1	0	1
0	0	0	0	0	1	1	1	0	0
0	1	0	1	0	1	0	1	1	1
0	0	1	1	0	0	1	0	0	1
1	0	0	1	0	1	0	1	1	1
0	1	0	1	0	1	0	1	0	1
0	0	0	1	0	0	0	1	1	1
0	0	0	1	1	1	0	1	1	1
1	1	0	1	0	0	0	1	1	1
1	1	0	1	0	0	0	1	1	1
1	0	0	1	0	1	0	0	0	1
0	0	0	0	0	1	1	0	1	1
1	1	0	1	1	1	0	1	1	1
1	0	1	0	0	1	1	1	1	1
0	0	0	0	0	1	1	0	1	0
1	0	0	1	0	0	0	0	1	1
0	0	0	0	0	1	0	0	1	0
1	0	0	1	0	0	1	1	1	1
0	0	0	1	0	0	0	1	1	1
0	1	0	1	1	0	0	1	1	1
0	0	0	0	0	0	0	0	0	0
0	0	0	1	0	0	0	0	1	1
0	0	0	0	0	1	1	1	1	0
0	0	1	0	0	1	1	0	1	1
0	1	0	1	0	1	0	1	1	1
1	0	0	1	1	0	0	1	1	1
0	1	1	1	0	0	0	1	0	1
0	0	0	0	0	0	0	0	0	0
0	0	0	0	0	0	1	0	0	1
1	1	0	1	0	1	0	0	1	1
1	1	0	1	0	1	0	1	1	1
0	0	0	0	0	0	1	1	0	0
1	0	0	1	0	1	0	0	0	1
1	0	0	1	0	1	0	1	1	1
0	1	0	0	0	1	0	1	0	1
1	1	0	1	0	0	0	1	1	1
0	1	0	0	1	0	1	1	1	1
0	0	0	0	0	0	0	1	0	0
0	0	1	1	0	0	0	1	0	1
0	1	0	1	1	0	0	1	1	1
0	0	0	1	0	1	0	1	1	1
1	0	0	1	1	0	0	1	1	1
1	0	0	1	0	1	0	1	0	1
1	0	0	0	0	1	0	0	1	1
0	0	0	0	0	1	1	1	0	0
0	0	1	0	0	1	1	1	0	1
0	0	0	0	0	1	0	0	0	1
1	0	0	0	0	1	0	1	1	0
0	0	0	0	0	0	0	1	0	0
1	0	0	0	0	1	0	1	1	0
0	0	0	1	1	0	1	0	1	1
0	0	0	1	0	1	0	1	0	1
1	1	0	1	0	0	0	0	1	1
0	0	1	1	0	1	0	1	0	1
1	0	0	1	1	0	0	0	1	1
0	0	0	0	0	1	0	1	1	1
1	0	0	1	0	1	0	1	1	1
1	0	1	0	0	0	1	1	0	0
0	0	0	0	0	1	1	1	1	1
0	0	0	1	0	0	0	1	0	1
0	0	0	0	0	0	0	0	0	0
1	0	0	0	0	0	0	1	0	0
0	0	0	1	1	1	0	0	1	1
0	0	0	1	0	1	0	1	0	1
0	1	1	1	0	1	0	1	0	1
0	0	0	0	0	1	1	1	0	0
0	0	0	0	1	1	1	1	0	1
0	0	1	1	0	0	0	1	1	1
0	0	0	1	0	1	0	1	0	1
0	1	1	1	0	1	0	0	0	1
0	0	0	1	0	0	1	1	0	1
0	0	1	1	0	1	0	1	1	1
0	1	1	1	0	1	0	0	1	1
1	0	0	1	0	0	0	1	1	1
0	0	0	0	0	1	0	1	0	0
0	1	0	1	0	0	0	1	0	1
1	0	0	1	1	0	0	1	1	1
1	0	0	1	0	0	0	1	1	1
0	0	0	0	0	1	0	1	0	1
1	1	0	1	0	1	0	1	0	1
0	0	0	1	0	0	0	1	0	1
0	1	0	0	1	0	0	1	1	1
0	0	0	1	0	1	0	1	1	1
0	1	0	1	0	0	0	0	1	1
1	0	0	1	0	0	0	0	1	1
0	0	1	1	0	1	0	1	1	1
0	1	0	1	0	1	1	1	1	1
0	0	1	0	0	1	1	1	1	1
0	0	0	0	0	0	1	1	0	0
0	0	1	1	0	1	0	1	1	1
1	1	0	0	0	0	1	1	1	0
0	1	0	1	0	1	0	1	1	1
1	0	1	1	0	1	0	1	1	1
0	0	0	1	0	1	0	1	1	1
0	1	1	1	0	0	0	1	0	1
0	1	0	1	0	0	0	1	1	1
0	0	1	1	0	1	0	1	0	1
0	0	1	1	0	1	1	1	1	1
1	0	0	1	0	1	0	1	1	1
0	0	0	1	0	1	0	1	1	1
0	0	0	1	0	1	0	1	1	1
1	0	0	1	1	0	1	0	1	1
0	0	0	0	0	0	0	1	0	0
0	0	0	0	1	0	1	0	0	1
0	1	1	1	1	0	0	1	0	1
0	0	0	0	0	1	0	1	0	0
1	1	0	1	0	1	0	1	0	1
0	0	0	1	0	0	0	1	0	1
0	0	0	1	0	1	1	0	1	1
0	1	0	1	1	0	1	1	0	1
0	0	0	1	0	0	0	1	0	1
1	1	0	0	0	0	0	1	1	0
0	0	0	1	1	0	0	1	1	1
0	0	1	0	0	1	1	1	0	1
0	1	0	1	0	0	1	1	1	1
0	0	1	1	0	0	1	0	1	1
0	1	1	1	0	1	0	1	0	1
1	1	0	1	0	1	0	1	1	1
0	0	1	1	0	0	0	1	0	1
1	0	0	1	0	0	0	1	1	1
0	0	0	1	1	0	0	1	0	1
0	0	1	0	0	1	1	1	1	1
0	0	0	1	1	0	0	1	1	1
1	0	0	1	0	1	0	1	0	1
0	0	0	1	0	0	0	1	0	1
0	1	1	1	0	0	0	1	1	1
0	0	0	1	0	1	0	0	0	1
0	1	0	0	0	0	0	1	1	0
0	0	0	0	0	1	1	0	1	1
1	1	0	1	0	1	1	1	1	1
0	0	0	0	0	0	0	1	0	0
1	1	0	0	0	1	1	1	1	1
1	0	0	1	0	1	0	1	1	1
1	0	0	1	0	0	0	1	1	1
0	0	0	1	0	0	0	1	0	1
0	0	0	1	0	1	0	1	1	1
0	0	1	1	0	1	0	1	1	1
0	1	0	1	1	0	1	0	0	1
0	0	1	1	0	0	0	1	1	1
0	0	0	1	0	0	0	1	1	1
0	0	0	1	0	0	0	1	0	1
0	0	0	0	0	0	0	1	0	1
0	0	1	1	1	0	0	1	0	1
1	0	0	0	0	0	0	1	0	1
0	0	0	1	1	0	0	1	1	1
0	1	0	0	0	1	1	0	1	1
1	0	0	1	1	1	0	1	1	1
1	0	0	0	0	1	1	1	1	0
1	0	0	0	0	0	0	0	1	1
0	1	0	1	0	1	0	1	0	1
1	0	1	0	1	1	1	1	1	1
0	1	0	1	0	1	0	1	0	1
0	0	1	1	0	0	0	1	1	1
0	0	0	1	0	0	0	1	1	0
1	0	0	1	0	1	0	1	1	1
0	0	0	1	0	0	0	1	1	1
0	0	0	1	0	1	1	1	1	1
0	1	0	1	1	0	0	1	0	1
0	1	0	1	0	0	1	1	0	1
0	0	0	1	0	1	0	1	0	1
0	0	0	1	0	0	0	0	1	1
1	1	1	1	0	0	0	1	1	1
0	0	0	1	0	0	1	1	0	1
1	0	0	1	0	0	0	1	1	1
0	0	0	1	0	1	0	1	1	1
1	0	0	1	0	0	0	1	1	1
0	0	0	1	0	0	1	1	1	1
0	1	0	1	1	0	0	1	0	1
1	1	0	0	0	1	1	0	1	1
0	0	0	0	0	0	0	1	0	0
0	0	0	1	0	0	0	1	0	1
0	0	0	0	0	1	1	0	1	1
0	0	0	1	0	0	0	1	0	1
0	0	0	0	0	1	1	1	0	1
0	0	0	1	0	0	0	1	1	1
0	0	1	1	1	0	0	1	0	1
1	0	0	1	0	0	0	0	1	1
0	0	0	0	0	0	1	1	1	0
0	0	0	0	0	1	0	1	0	0
0	0	0	0	0	1	1	0	1	1
0	0	0	0	0	1	1	1	1	0
0	0	0	1	0	0	0	1	0	1
1	0	0	1	0	1	0	0	1	1
0	0	0	1	0	0	0	1	0	1
0	0	0	0	0	0	1	1	1	0
0	0	0	0	0	0	0	1	1	0
0	0	0	0	0	0	0	1	1	0
0	0	0	0	0	1	0	0	0	0
1	1	0	0	0	0	0	0	1	0
0	0	0	0	0	1	0	1	1	0
1	0	0	0	0	0	1	1	1	0
0	0	0	1	0	1	0	1	0	1
1	0	0	0	0	0	1	0	1	0
1	0	0	0	0	0	0	0	1	0
0	0	0	0	0	1	0	1	1	0
0	0	1	0	0	0	0	1	1	0
0	0	0	0	0	0	0	0	1	0
0	0	0	0	1	1	0	1	1	1
0	0	0	0	0	1	0	1	1	0
0	0	0	0	0	0	0	1	0	0
0	0	0	0	0	0	1	0	1	0
0	0	1	1	0	0	0	1	0	1
0	0	0	0	0	0	0	1	1	0
1	0	0	0	0	1	1	0	1	0
0	0	0	0	0	0	0	0	0	0
0	0	0	0	0	0	0	0	0	0
1	1	0	0	0	1	0	0	0	0
0	1	0	0	0	0	1	1	0	0
0	0	0	0	0	0	0	1	0	0
0	0	0	0	0	0	1	0	0	0
0	1	0	1	1	0	0	1	1	1
0	0	0	0	0	1	1	1	1	1
0	0	0	0	0	0	1	0	0	0
0	0	0	0	0	0	0	1	0	0
0	0	0	0	0	0	0	1	1	1
0	0	0	0	0	1	1	1	1	0
0	1	0	1	0	0	1	1	0	1
0	0	0	0	0	0	1	0	0	0
0	0	0	0	0	0	1	1	1	0
0	1	0	0	0	0	0	1	0	0
0	0	0	0	0	0	0	1	0	0
0	0	0	0	0	0	1	0	0	0
0	0	0	0	0	0	0	0	0	0
0	0	0	0	0	0	0	0	1	0
0	0	0	1	0	0	0	0	0	0
0	0	0	0	0	0	0	1	1	0
0	0	0	0	0	0	0	1	1	0
0	0	0	0	0	1	0	1	0	0
0	0	1	0	0	0	1	1	0	0
0	0	0	0	0	0	0	0	0	0
0	0	0	0	0	0	0	0	0	0
0	0	0	0	0	0	0	0	0	0
1	0	0	0	0	0	0	0	1	0
0	1	0	0	0	0	0	0	0	0
1	0	0	0	0	0	0	0	1	0
0	0	0	0	0	0	1	0	0	0
1	0	0	0	0	0	1	1	1	0
0	1	0	1	0	1	1	1	0	1
0	0	0	0	0	0	1	0	0	0
0	0	0	0	0	0	0	0	0	0
0	1	0	0	0	1	0	0	1	0
0	1	0	0	0	0	0	1	0	0
0	0	0	0	0	0	1	0	0	0
0	0	0	0	0	0	1	1	0	0
0	0	0	0	0	1	0	1	1	1
1	0	0	0	0	0	0	1	1	0
0	0	0	0	0	0	0	0	1	0
0	1	0	0	0	1	1	1	1	0
0	0	0	0	0	0	1	1	0	0
0	0	0	0	0	1	0	1	1	1
1	0	0	0	0	0	0	0	0	0
1	0	0	0	0	1	0	0	1	1
0	0	0	0	0	0	0	0	0	0
0	0	0	0	0	1	1	1	0	1
0	0	0	0	0	0	0	1	1	0
0	0	0	0	0	0	0	1	0	0
0	0	0	0	0	0	0	1	1	0
1	0	0	0	0	0	0	0	1	0
0	0	0	0	0	0	0	0	1	0
0	0	0	0	0	1	0	0	1	1
0	0	0	0	0	0	1	1	1	0
0	0	0	0	0	1	0	1	1	1
1	0	0	0	0	0	1	1	1	0
0	0	0	0	1	1	1	0	0	1
0	0	0	0	0	0	0	0	0	0
1	0	0	0	0	0	1	0	1	0
1	0	0	0	1	0	1	0	0	1
0	1	0	0	0	0	0	1	0	0
0	0	0	0	0	1	0	0	1	0
0	0	0	0	0	0	0	1	1	0
0	0	0	0	0	0	0	1	1	0
0	0	0	0	0	1	0	1	0	0
0	0	0	0	0	0	0	0	1	0
0	1	0	0	0	0	0	1	1	0
0	0	0	0	0	0	0	0	0	0
0	0	0	0	0	0	1	0	0	0
0	0	0	0	0	0	0	1	0	0
0	0	0	0	0	0	0	0	0	0
0	0	0	0	0	0	0	1	0	0
0	0	0	0	0	0	0	1	1	0
0	0	0	0	0	0	0	1	1	0
0	1	0	0	0	0	0	1	1	0
0	0	0	0	0	0	0	0	0	0
0	0	0	0	0	0	0	1	1	0
0	0	0	0	0	0	0	0	0	0
0	0	0	0	0	0	0	0	1	0
0	0	0	0	0	0	0	0	0	0
0	0	0	0	0	0	0	0	1	0
0	0	0	0	0	0	0	1	0	0
0	0	0	0	0	0	0	0	1	0
0	0	0	0	0	0	0	0	1	0
0	1	0	0	0	1	0	1	0	0
0	0	0	0	0	0	0	1	0	0
1	0	0	0	0	0	0	1	0	0
0	0	0	0	0	0	0	0	0	0
0	0	0	0	0	0	0	1	1	0
1	0	0	0	0	0	0	0	0	0
0	1	0	0	0	0	1	1	1	0
0	0	0	0	0	0	0	0	0	0
0	0	1	0	0	0	1	1	1	0
0	0	0	0	0	0	0	1	0	0
0	0	0	0	0	0	0	0	0	0
0	0	0	0	0	0	0	0	1	0
0	0	0	0	0	1	1	1	0	1
0	0	0	0	0	0	0	1	1	0
0	0	0	0	0	1	0	1	1	0
0	0	0	0	0	0	0	0	0	0
0	0	0	0	0	0	1	1	1	0
0	0	0	0	0	0	0	1	0	0
0	0	0	0	0	0	0	0	0	0
0	0	0	1	0	0	1	1	0	1
0	0	0	0	0	0	0	1	1	0
0	0	0	0	0	0	0	0	1	0
0	1	0	1	1	0	1	0	1	1
0	0	0	0	0	1	0	1	0	1
0	0	0	0	0	1	1	1	1	1
1	0	0	0	0	0	1	1	1	0
0	0	0	0	0	0	1	1	1	0
0	1	0	1	0	0	0	1	0	0
0	0	0	0	0	1	1	0	1	0
0	0	0	0	0	0	0	1	1	0
0	0	0	0	1	1	0	1	0	0
0	0	0	0	0	0	0	0	0	0
0	0	0	0	0	0	1	0	1	0
0	0	0	0	0	0	0	1	1	0
0	0	0	0	0	0	1	1	0	0
0	0	0	0	0	1	1	0	1	1
0	0	0	0	0	1	0	0	0	0
0	0	0	0	1	1	0	0	0	0
0	1	0	0	0	0	0	0	1	0
0	0	0	0	0	0	0	0	1	0
1	0	0	0	0	0	0	0	1	0
0	0	0	0	0	0	0	0	0	0
0	0	0	0	0	0	0	1	1	0
0	0	0	0	0	0	0	0	0	0
0	0	0	0	0	0	0	1	1	0
0	0	0	0	0	0	0	0	0	0
0	0	0	0	0	0	0	0	0	0
0	0	0	0	0	0	0	0	0	0
0	0	0	0	0	0	0	1	0	0
0	0	0	0	0	0	0	0	0	0
0	0	0	0	0	0	0	1	1	0
0	0	0	0	0	0	0	1	0	0
1	0	0	0	0	0	0	0	0	0
0	0	0	0	0	0	1	0	1	0
0	0	0	0	0	1	0	1	1	0
1	0	0	0	0	0	0	0	0	0
0	0	0	0	0	0	0	0	1	0
0	0	0	0	0	0	0	0	1	0
0	1	0	0	0	0	0	0	1	0
0	1	0	0	1	1	0	1	1	1
0	0	0	0	0	0	0	1	1	0
0	0	0	0	0	0	0	1	1	0
1	0	0	0	0	1	1	0	1	0
0	0	0	0	0	0	1	0	1	0
0	0	0	0	0	0	0	0	0	0
1	0	0	0	0	0	0	0	1	0
0	1	0	1	0	0	0	0	0	0
1	0	0	0	0	0	0	0	1	0
0	0	0	0	0	0	0	0	1	0
0	1	0	0	0	1	0	0	0	0
0	0	0	0	0	0	0	1	0	0
0	0	0	1	0	0	0	1	1	0
0	0	0	1	1	0	0	0	0	1
0	0	0	0	0	0	0	1	0	0
0	0	0	0	0	0	0	0	0	0
0	0	0	0	0	0	1	0	0	0
0	0	0	0	0	0	0	0	0	0
0	0	0	0	0	0	0	0	0	0
0	0	0	0	0	0	0	0	0	0
1	1	0	0	0	1	0	0	1	0
0	0	0	1	0	1	0	1	1	1
1	0	0	0	1	0	1	1	0	0
1	0	0	0	0	1	1	0	1	0
0	0	0	0	0	0	0	0	0	0
0	0	0	0	0	1	1	1	0	0
1	0	0	1	0	1	1	1	1	1
1	0	0	0	0	1	0	0	1	0
1	0	0	0	0	1	0	1	1	0
0	0	0	0	0	1	1	1	1	1
0	0	0	0	0	0	0	0	0	0
0	0	0	0	0	0	0	1	1	0
0	0	0	0	0	0	0	0	0	0
0	0	0	0	0	1	1	0	0	0
0	0	0	1	0	0	0	1	1	0
1	0	0	0	0	1	1	1	1	1
0	0	0	0	0	0	0	0	0	0
0	0	0	0	0	0	0	0	0	0
0	0	0	0	0	0	0	1	0	0
0	0	0	0	0	0	0	1	0	0
0	0	0	0	0	0	0	0	1	0
1	0	0	0	0	1	1	0	1	1
0	1	0	0	0	0	0	1	1	0
0	0	0	0	0	1	1	0	1	1
0	0	0	0	0	0	0	0	0	0
0	0	0	0	0	0	0	0	0	0
0	0	0	0	0	0	0	0	0	0
0	0	0	0	0	0	0	0	0	0
1	1	0	0	0	1	0	1	1	0
0	0	0	0	0	0	0	1	1	0
0	0	0	0	0	1	1	0	1	0
0	0	0	0	0	0	0	1	0	0
0	0	0	0	0	0	0	1	1	0
0	0	0	0	0	0	0	1	0	0
0	1	0	0	0	0	0	1	0	0
0	0	0	0	0	1	1	0	1	0
0	0	0	0	0	0	0	0	0	0
1	0	0	0	0	1	0	1	1	0
0	0	0	0	0	0	0	0	1	0
0	0	0	0	0	0	0	0	0	0
0	0	0	0	0	1	0	1	1	1
0	0	0	0	0	1	0	0	0	1
0	0	0	0	0	0	0	0	0	0
1	0	0	0	0	0	0	0	1	0
0	1	0	0	0	0	0	1	1	0
1	0	0	0	0	0	0	1	1	0
0	0	0	0	0	0	0	0	0	0
0	0	0	0	0	0	0	0	0	0
0	0	0	0	0	0	0	0	0	0
0	1	0	0	0	0	1	1	0	0
0	0	0	0	0	0	0	1	1	0
0	0	0	0	0	0	0	1	1	0
0	0	0	0	0	0	0	0	0	0
0	0	0	0	0	0	0	0	1	0
0	0	0	0	0	0	0	1	0	0
0	0	0	0	0	1	1	1	1	1
0	0	0	0	0	0	0	0	0	0
0	0	0	0	0	0	0	0	0	0
0	0	0	0	0	0	0	1	0	0
1	0	0	0	0	0	0	1	1	0
0	0	0	0	0	0	0	0	0	0
1	0	0	0	0	0	0	1	1	0
0	0	0	0	0	0	1	1	0	0
1	0	0	0	0	0	0	1	1	0
0	0	1	0	0	0	0	1	0	0
1	1	0	1	0	1	1	1	1	1
0	0	0	0	0	0	0	0	0	0
1	0	0	0	0	0	0	0	1	0
0	0	0	0	0	0	0	0	0	0
0	0	0	0	0	0	0	0	1	0
0	0	0	0	0	0	1	1	0	0
1	0	0	0	0	0	0	1	1	0
0	0	0	0	0	0	0	1	1	0
0	0	0	1	1	0	0	1	1	1
0	0	0	0	0	1	0	1	0	0
0	0	0	0	0	0	0	0	1	0
0	0	0	0	0	0	0	1	1	0
0	0	0	0	0	0	0	0	1	0
0	0	0	0	0	0	1	0	0	0
1	0	0	0	0	0	0	0	0	0
0	0	0	0	0	1	0	0	1	0
0	1	0	0	0	0	0	1	0	0
0	0	0	0	0	0	1	0	0	1
0	0	0	0	0	0	1	0	0	0
0	1	0	0	0	0	0	0	1	0
0	0	0	0	0	0	0	0	1	0
0	0	0	0	0	1	0	0	1	0
0	0	0	0	0	1	1	1	1	1
0	0	0	0	0	0	1	1	1	0
0	0	0	0	0	0	0	0	0	0
0	0	0	0	0	0	1	0	1	0
1	0	0	0	0	0	0	1	1	0
1	0	0	0	0	0	0	0	1	0
0	0	0	0	0	0	0	0	0	0
0	0	0	0	0	1	0	1	1	1
0	1	0	0	0	0	0	1	1	0
1	0	0	0	0	0	0	0	1	0
0	0	0	0	0	0	0	1	0	0
0	0	0	0	0	1	0	0	1	0
1	0	0	0	0	0	0	0	1	0
1	1	0	0	0	0	0	0	0	0
0	0	0	0	0	0	0	1	0	0
1	0	0	0	0	0	1	0	1	0
0	0	0	0	0	0	0	0	1	0
0	0	0	0	0	0	0	1	1	0
0	0	0	0	0	0	1	0	1	0
0	0	0	0	0	0	0	0	0	0
1	0	0	0	0	1	0	1	1	0
0	0	0	0	0	1	0	0	1	0
0	0	0	0	0	0	0	0	0	0
0	0	0	0	0	0	0	0	0	0
0	0	0	0	0	0	0	0	0	0
0	0	0	0	0	1	0	1	0	1
0	0	0	0	0	0	0	0	0	0
0	0	0	0	0	1	1	1	1	0
1	0	0	0	0	1	0	0	1	1
0	0	0	0	0	0	0	0	0	0
1	0	0	0	0	0	0	1	1	0
1	0	0	0	0	0	0	0	1	0
1	0	0	0	0	0	1	1	1	0
0	0	0	0	0	1	0	1	0	1
0	0	0	0	0	0	0	0	1	0
0	0	0	0	0	0	0	1	0	0
0	0	0	0	0	0	0	0	1	0
0	0	0	0	0	1	0	1	1	0
1	0	0	0	0	0	0	1	1	0
0	0	0	0	0	0	1	1	0	1
0	0	0	0	0	0	0	1	1	0
0	0	0	0	0	1	1	0	0	1
0	0	0	0	0	0	0	0	0	0
0	0	0	0	0	0	0	0	0	0
0	0	0	0	0	0	0	1	0	0
1	0	0	0	0	1	0	1	1	0
0	0	0	0	0	0	0	0	0	0
0	0	0	0	0	0	0	0	0	0
0	0	0	0	0	0	0	0	0	0
1	0	0	0	0	1	1	0	1	1
0	0	0	0	0	0	0	0	0	0
0	0	0	0	0	0	0	0	1	0
0	0	0	0	0	0	0	0	1	0
0	0	0	0	0	0	1	0	1	0
0	0	0	0	0	0	0	1	0	0
0	0	0	0	0	0	1	0	0	0
0	0	0	0	0	0	0	0	0	0
0	0	0	0	0	0	0	0	0	0
0	0	0	0	0	0	0	1	1	0
0	0	0	0	0	0	0	0	0	0
0	0	0	0	0	0	0	1	1	0
0	0	0	0	0	0	0	0	0	0
1	0	0	0	0	0	0	0	1	0
0	0	0	0	0	0	0	0	1	0
0	0	0	0	0	1	1	0	1	0
0	1	0	0	0	0	0	0	0	0
0	0	0	0	0	0	0	1	0	0
0	0	0	0	0	0	0	0	0	0
0	0	0	0	0	1	0	1	0	1
1	0	0	0	0	0	0	1	1	0
0	0	0	0	0	0	0	0	1	1
0	1	0	0	0	0	0	1	0	0
0	0	0	0	0	0	1	0	0	0
0	0	0	0	0	0	0	0	1	0
0	0	0	0	0	0	0	0	1	0
0	0	0	0	0	0	0	1	1	0
0	0	0	0	0	1	0	0	0	0
0	0	0	1	0	0	0	0	1	0
0	0	0	0	0	1	1	0	0	1
1	0	0	0	0	0	0	1	1	0
0	1	0	1	0	0	0	1	1	1
1	0	0	0	0	0	1	1	1	1
0	0	0	0	0	0	0	0	1	0
0	0	0	0	0	0	1	1	0	0
1	0	0	0	0	1	0	1	1	1
0	0	0	0	0	0	0	0	0	0
0	0	0	0	0	0	0	1	0	0
0	0	0	0	0	0	0	1	1	0
1	0	0	0	0	1	0	0	1	1
0	0	0	0	0	0	0	0	0	0
0	0	0	0	0	0	0	0	1	0
0	0	0	0	0	0	0	0	0	0
0	0	0	0	0	0	0	1	1	0
0	0	0	0	0	0	0	1	1	0
0	0	0	0	0	1	1	1	1	0
0	0	0	0	0	0	1	1	1	0
0	0	0	0	0	1	0	1	0	0
0	0	0	1	0	0	0	0	1	0
0	1	0	0	0	1	1	1	0	1
0	0	0	1	0	0	1	0	0	1
0	0	0	0	0	1	0	0	1	1
0	1	0	0	0	1	0	0	1	1
0	0	0	0	0	0	0	1	1	0
1	0	0	1	0	0	0	1	1	1
0	0	0	0	0	0	0	1	1	0
0	0	0	0	0	0	1	0	1	1
0	0	0	0	0	0	0	1	0	0
0	0	0	0	0	0	0	1	1	0
0	1	0	0	0	0	0	1	1	0
0	0	0	0	0	0	0	1	0	0
1	0	0	0	0	0	1	0	1	0
0	0	0	0	0	1	0	0	1	0
0	0	0	0	0	0	0	1	1	0
0	0	0	0	0	0	1	0	1	0
0	0	1	0	0	1	0	0	0	1
0	0	0	0	0	0	0	0	0	0
0	0	0	0	0	0	0	0	1	0
0	0	0	0	0	0	0	1	1	0
0	0	0	0	0	1	0	0	1	1
0	0	0	0	0	0	0	1	1	0
0	0	0	0	0	0	0	1	0	0
0	1	0	0	0	0	1	1	0	0
0	0	0	0	0	0	0	0	1	0
0	0	0	0	0	1	1	0	1	1
1	0	0	0	0	0	0	1	1	0
1	0	0	0	0	0	0	0	0	0
1	0	0	0	0	1	0	1	1	0
0	0	0	0	0	0	0	0	1	0
1	0	0	0	0	0	0	0	1	0
0	0	0	0	0	0	0	1	1	0
0	0	0	0	0	1	0	1	1	1
0	0	0	0	0	0	0	0	1	0
0	0	0	0	0	0	0	1	1	0
0	0	0	0	0	0	0	1	0	0
0	0	0	0	0	0	0	0	0	0
0	0	0	0	0	0	1	0	0	0
0	0	0	0	0	0	1	0	0	1
0	0	0	0	0	0	0	1	1	0
0	0	0	0	0	0	0	0	1	0
0	0	0	0	0	0	0	0	1	0
0	0	0	0	0	0	0	1	1	0
1	0	0	0	0	0	0	0	1	0
0	0	0	0	0	1	1	1	1	1
0	0	0	0	0	0	0	0	1	0
0	0	0	0	0	0	0	1	1	0
0	0	0	0	0	0	0	0	1	0
0	0	0	0	1	1	0	0	1	1
1	0	0	0	0	0	0	1	1	0
0	0	0	0	0	0	0	0	0	0
1	0	0	0	0	1	0	1	1	0
0	0	0	0	0	0	0	0	0	0
0	0	0	0	0	0	1	1	1	0
0	0	0	0	0	1	0	1	1	1
1	0	0	0	0	0	0	0	0	0
0	0	0	0	0	1	0	1	0	1
1	0	0	0	0	1	0	1	0	0
0	0	0	0	0	0	0	1	1	0
0	0	0	0	0	0	1	1	1	0
0	0	0	0	0	0	1	1	0	0
1	0	0	0	0	0	0	1	1	0
0	1	0	0	0	0	1	1	1	1
0	0	0	0	0	1	1	1	0	1
0	0	0	0	0	0	1	0	0	0
0	0	0	0	0	0	0	1	1	0
0	0	0	0	0	0	0	0	0	0
1	0	0	0	0	1	1	1	1	1
1	0	0	0	0	0	0	1	1	0
1	0	0	0	0	0	1	1	1	0
0	0	0	0	0	0	0	0	1	0
0	0	0	0	0	0	1	0	1	0
0	0	0	0	0	0	0	1	0	0
0	1	0	0	0	0	0	0	0	0
0	0	0	0	0	0	0	0	1	0
0	0	0	0	0	0	0	0	1	0
0	0	0	0	0	0	1	1	1	0
1	0	0	0	0	0	0	0	0	0
0	0	0	0	0	1	0	1	0	1
0	0	0	0	1	0	0	1	1	1
0	0	0	0	0	0	0	0	0	0
1	0	0	0	0	1	0	0	1	1
0	0	0	0	0	0	0	0	0	0
0	0	0	0	0	0	1	0	0	0
1	0	0	1	0	1	1	0	1	1
0	0	0	0	0	0	0	1	0	0
0	0	0	0	0	0	0	0	0	0
0	0	0	0	0	0	1	0	1	0
0	0	0	0	0	1	1	0	1	1
0	0	0	0	0	0	0	0	0	0
0	0	0	0	0	0	0	0	0	0
1	1	0	0	0	0	0	0	1	0
0	0	0	0	0	0	0	0	0	0
1	0	0	0	0	0	0	0	1	0
1	0	0	0	0	0	0	0	1	0
0	0	0	0	0	0	0	0	0	0
0	0	0	0	0	0	1	1	1	0
0	0	1	0	0	1	1	1	1	1
0	0	0	0	0	0	0	1	0	0
0	0	0	0	0	1	0	0	0	0
0	0	0	0	0	0	0	0	1	0
0	0	0	0	0	0	0	1	1	0
1	0	0	0	0	0	0	1	1	0
0	0	0	0	0	0	0	0	0	0
0	0	0	0	0	0	0	0	0	0
0	0	0	0	0	0	0	0	0	0
0	0	0	0	0	0	0	1	0	0
1	0	0	0	0	0	0	0	1	0
0	0	0	0	0	0	0	1	1	0
0	0	0	0	0	0	0	0	0	0
0	0	0	0	0	0	0	1	0	0
0	0	0	0	0	0	0	1	1	0
0	0	1	1	0	0	0	1	1	1
0	0	0	0	0	0	0	0	0	0
0	0	0	0	0	0	0	0	1	0
0	0	0	0	0	0	0	0	1	0
0	0	0	0	0	1	0	0	0	1
0	0	0	0	0	0	0	0	0	0
0	0	0	0	0	0	0	1	0	0
0	0	0	0	0	1	0	0	0	0
0	0	0	0	0	1	1	1	0	1
0	0	0	0	0	0	0	0	1	0
0	0	0	0	0	0	0	0	1	0
0	0	0	0	0	1	1	1	1	0
0	0	0	0	0	1	1	0	1	1
0	0	0	0	0	0	1	0	1	1
0	1	0	0	0	1	0	0	0	0
1	0	0	0	0	0	0	1	1	0
0	0	0	0	0	0	0	1	1	0
0	0	0	0	0	0	0	1	0	0
0	0	0	0	0	0	0	0	0	0
0	0	0	0	0	0	0	1	1	0
0	1	0	0	0	0	0	0	0	0
1	0	0	0	0	1	0	1	1	0
0	0	0	0	0	0	1	0	1	0
0	1	0	0	0	1	1	0	0	1
1	0	0	1	0	0	0	1	1	1
0	0	0	0	0	0	1	0	0	0
0	0	0	0	0	0	0	0	0	0
1	0	0	0	0	0	0	0	0	0
0	0	0	0	0	0	0	1	1	0
0	1	0	1	0	0	0	1	1	1
0	0	0	0	0	0	1	0	1	0
0	0	0	0	0	0	0	0	0	0
1	0	0	0	0	1	0	0	1	1
0	0	0	0	0	0	0	0	1	0
0	0	0	0	0	1	1	0	0	0
0	0	0	0	0	0	1	0	0	0
0	1	0	0	0	0	1	1	1	0
0	0	0	0	0	0	1	0	1	0
0	0	0	0	0	1	0	0	0	0
0	1	0	0	0	1	0	0	1	1
0	0	0	0	0	0	1	0	0	0
1	0	0	0	0	0	0	0	1	0
0	0	0	0	0	0	0	1	0	0
1	0	0	0	0	0	1	0	1	0
0	0	0	0	0	0	0	0	1	0
0	0	0	0	0	0	0	0	0	0
0	0	0	0	0	1	0	1	1	0
0	0	0	0	0	0	0	0	0	0
0	0	0	0	0	0	0	1	1	0
0	0	0	0	0	0	0	0	0	0
0	0	0	0	0	0	0	1	1	0
0	1	0	0	0	0	0	0	1	0
0	1	0	0	0	0	0	0	0	0
1	0	0	0	0	0	0	0	1	0
0	0	0	0	0	0	0	0	0	0
0	0	0	0	0	1	0	1	1	0
1	0	0	0	0	0	0	1	1	0
0	0	0	0	0	0	1	0	1	0
1	0	0	0	0	0	0	1	1	0
0	0	0	0	0	0	0	0	1	0
0	0	0	0	0	0	0	0	1	0
0	0	0	0	1	0	0	0	0	1
1	0	0	0	0	1	0	0	1	0
0	0	0	0	0	0	0	0	0	0
0	0	0	0	0	0	0	0	0	0
1	0	0	0	0	0	0	0	1	0
0	0	0	0	1	0	0	0	0	1
0	1	0	0	0	0	0	0	1	0
0	0	0	0	0	0	1	0	1	0
0	0	0	0	0	1	1	1	0	1
0	0	0	0	0	0	0	1	0	0
0	0	0	0	0	0	0	0	0	0
0	0	0	0	0	1	0	0	1	1
0	0	0	0	0	1	1	1	1	1
1	0	0	0	0	0	0	1	0	0
1	0	0	0	0	1	1	0	1	1
0	0	0	0	0	0	1	0	0	0
1	0	0	0	0	0	1	0	1	0
1	0	0	0	0	1	1	0	1	1
0	0	0	0	0	0	0	0	1	0
0	0	0	0	0	0	1	0	1	0
1	0	0	0	0	0	0	1	1	0
0	1	0	0	0	0	1	1	0	0
0	0	0	0	0	0	0	1	1	0
0	0	0	0	0	1	1	1	0	1
0	0	0	0	0	0	0	0	1	0
0	0	0	0	0	0	0	0	1	0
0	0	0	0	0	1	0	0	0	0
0	0	0	0	0	0	0	0	0	0
0	0	0	0	0	0	0	0	0	0
0	0	0	0	0	0	0	0	1	0
0	1	0	0	0	0	1	0	1	0
0	0	0	0	0	0	0	0	0	0
0	0	0	0	0	1	0	0	0	1
1	0	0	0	0	0	1	0	1	0
0	0	0	0	0	0	0	0	1	0
1	0	0	0	0	0	0	1	1	0
0	0	0	0	0	1	0	0	0	0
0	0	0	0	0	0	1	1	1	0
0	1	0	0	0	0	0	1	1	0
0	0	0	0	0	1	1	0	1	0
0	1	0	0	0	0	0	1	1	0
0	0	0	0	0	0	0	0	1	0
0	0	0	0	0	0	1	1	0	0
0	0	0	0	0	0	1	0	1	0
0	0	0	0	0	0	0	0	0	0
0	0	0	0	0	0	1	0	1	0
1	0	0	0	0	0	0	0	1	0
1	0	0	0	0	0	0	0	1	0
0	0	0	0	0	0	0	0	1	0
0	0	0	0	0	0	0	0	0	0
1	0	0	0	0	0	0	1	1	0
0	0	0	0	0	1	1	0	1	0
0	0	0	0	0	0	0	0	1	0
0	0	0	0	1	0	0	0	0	1
1	0	0	0	0	1	0	0	1	1
0	0	0	0	0	0	0	1	1	0
0	1	0	0	0	0	0	1	0	0
0	0	0	0	0	0	0	1	1	0
0	0	0	0	1	0	1	1	1	1
1	0	0	0	0	0	0	0	1	0
0	0	0	0	0	0	0	0	1	0
0	0	0	0	0	0	0	0	0	0
0	0	0	0	0	0	1	0	0	0
0	0	0	0	0	0	1	0	1	0
0	0	0	0	0	0	0	0	1	0
0	0	0	0	0	0	0	0	0	0
0	0	0	0	0	0	0	0	1	0
0	0	0	0	0	0	0	0	1	0
0	0	0	0	0	0	0	1	1	0
0	0	0	0	0	0	0	0	0	0
0	0	0	0	0	1	1	0	1	0
0	0	0	0	0	0	0	1	0	0
0	0	0	0	0	0	0	0	1	0
0	0	0	0	0	0	0	0	1	0
0	0	0	0	0	0	0	0	0	1
1	0	0	0	0	0	1	0	1	0
1	0	0	0	0	0	1	0	1	0
0	0	0	0	0	0	0	0	1	0
1	0	0	0	0	0	0	0	1	0
0	0	0	0	0	1	0	0	1	1
0	0	0	0	0	1	1	1	1	1
0	0	0	0	0	0	0	0	1	0
0	0	0	0	0	1	0	1	0	1
1	0	0	0	0	1	1	1	1	0
0	0	0	0	0	0	0	1	0	0
0	0	0	0	0	1	0	0	0	1
0	1	0	0	0	0	0	0	0	0
1	0	0	0	0	1	0	0	1	0
0	1	0	0	0	0	0	1	0	0
1	0	0	0	0	0	0	1	0	0
0	1	0	0	0	1	0	1	0	0
0	1	0	0	0	0	0	0	0	0
0	0	1	0	0	0	1	1	1	0
0	0	0	0	0	0	0	0	0	0
0	0	0	0	0	0	0	1	0	0
1	0	0	0	0	0	0	0	1	0
0	0	0	0	0	0	0	0	0	0
1	0	0	0	0	1	0	0	1	0
1	0	0	0	0	1	0	0	0	0
0	0	0	0	0	0	0	1	0	0
0	0	0	0	0	0	0	1	1	0
1	0	0	0	0	0	1	1	1	1
0	0	0	0	0	0	0	0	0	0
0	1	0	0	0	0	0	1	1	0
1	0	0	0	0	1	0	1	1	1
0	0	0	0	0	0	0	1	1	1
0	0	1	0	0	0	1	1	1	1
0	1	0	0	0	0	1	1	0	0
1	0	0	0	0	0	0	0	1	0
0	0	0	0	0	0	0	0	0	0
1	0	0	0	0	0	0	1	1	0
0	0	0	0	0	1	0	1	0	1
0	1	0	0	0	0	0	0	1	0
0	0	0	0	0	0	0	0	0	0
0	0	0	0	0	0	0	1	0	0
1	0	0	0	0	0	0	0	0	0
0	0	0	0	0	0	0	0	0	0
0	0	0	0	0	0	0	0	0	0
0	0	0	0	0	0	0	0	1	0
0	0	0	0	0	0	0	0	0	0
0	0	0	0	0	0	0	0	1	0
0	0	0	0	0	0	0	0	1	0
0	0	0	0	0	0	0	0	0	0
1	0	0	0	0	0	0	1	1	0
0	0	0	0	0	0	0	1	0	0
1	0	0	0	0	0	0	0	1	0
0	0	0	0	0	0	0	1	0	0
0	0	0	0	0	0	0	0	0	0
1	0	0	0	0	1	1	1	1	0
0	0	0	0	1	1	1	0	1	1
0	0	0	0	0	0	0	0	1	0
0	0	0	0	0	0	0	1	1	0
0	1	0	0	0	0	1	1	1	0
0	0	0	0	0	1	1	0	0	0
0	0	0	0	0	0	0	0	0	0
0	0	0	0	0	0	1	0	0	0
0	0	0	0	0	0	0	1	1	0
0	0	0	0	0	0	0	1	0	0
0	0	0	0	0	0	0	0	1	0
0	0	0	0	0	0	0	0	0	0
0	0	0	0	0	1	0	1	1	0
0	0	0	0	0	0	1	1	0	0
1	0	0	0	0	0	0	1	1	0
0	0	0	0	0	0	0	1	0	0
0	0	0	0	0	0	0	1	1	0
1	0	0	0	0	0	1	1	1	1
1	0	0	0	0	0	0	1	1	0
0	0	0	0	0	0	0	0	1	0
0	0	0	0	0	0	0	0	1	0
0	0	0	0	0	0	0	0	0	0
0	1	0	0	0	0	0	1	0	0
0	1	1	0	0	1	0	1	1	1
0	0	0	0	0	0	0	0	0	0
0	0	0	0	0	0	0	1	0	0
0	0	0	0	0	0	0	0	0	0
0	0	0	0	0	0	0	0	1	0
0	0	0	0	0	0	0	1	0	0
0	0	0	0	0	0	0	0	0	0
1	0	0	0	0	0	0	1	1	0
1	0	0	0	0	0	0	1	1	0
0	0	0	0	0	0	1	0	0	0
0	0	0	0	0	0	0	1	1	0
1	0	0	0	0	0	0	0	1	0
1	0	0	0	0	0	0	0	1	0
0	1	0	0	0	0	1	1	1	0
0	0	0	0	0	0	0	0	1	0
0	0	0	0	0	0	0	0	1	0
0	0	0	0	0	0	1	1	1	0
1	0	0	0	0	0	0	0	1	0
1	0	0	0	0	0	0	1	0	0
1	0	0	0	0	0	0	0	1	0
0	0	0	0	0	1	0	1	1	0
1	0	0	0	0	1	1	0	1	1
0	0	0	0	0	0	0	1	0	0
0	0	0	0	0	0	0	0	0	0
0	0	0	0	0	0	0	1	0	0
1	0	0	0	0	0	1	1	1	0
0	0	0	0	0	0	0	0	0	0
1	0	1	0	0	1	1	1	0	1
0	0	0	0	0	0	0	0	1	0
0	0	0	0	0	0	1	0	1	0
0	0	1	0	0	1	0	1	0	1
0	0	0	0	0	0	0	1	0	0
0	0	0	0	0	0	0	0	0	0
0	1	0	0	0	0	1	1	0	0
0	1	0	0	0	0	0	1	1	0
0	0	0	0	0	0	0	0	1	0
0	0	0	0	0	1	0	0	1	0
0	0	0	0	0	0	1	0	1	0
0	0	0	0	0	0	0	0	0	0
0	0	0	0	0	0	0	0	0	0
0	0	0	0	0	0	0	0	0	0
0	1	0	0	0	0	0	0	0	0
0	0	0	0	0	0	0	0	0	0
0	0	0	0	0	0	0	0	0	0
0	0	0	0	0	0	0	0	0	0
0	0	0	0	0	0	0	1	0	0
0	0	0	0	0	0	0	0	1	0
0	0	0	0	0	0	0	0	0	0
0	1	0	0	0	0	0	0	0	0
0	0	0	0	0	0	0	1	1	0
0	0	0	0	0	0	0	0	0	0
1	0	0	0	0	0	0	0	1	0
0	0	0	0	0	0	0	0	0	0
0	0	0	0	0	0	0	0	1	0
0	0	0	0	0	0	0	0	0	0
0	0	0	0	0	0	0	0	0	0
0	0	0	0	0	0	0	0	0	0
0	0	0	0	0	0	0	0	0	0
0	0	0	0	0	0	0	0	0	0
0	0	0	0	0	0	0	0	0	0
0	0	0	0	0	0	0	1	0	0
0	0	0	0	0	0	0	0	0	0
0	0	0	0	0	0	0	1	1	0
0	0	0	0	0	0	0	0	1	0
0	0	0	0	0	0	0	0	0	0
0	0	0	0	0	0	0	0	0	0
0	0	0	0	0	0	0	0	0	0
0	0	0	0	0	0	0	0	0	0
0	0	0	0	0	0	0	0	0	0
0	0	0	0	0	0	0	1	1	0
1	0	0	0	0	0	0	0	1	0
0	0	0	0	0	0	0	0	0	0
0	0	0	0	0	0	0	1	0	0
0	0	0	0	0	0	0	1	0	0
0	0	0	0	0	0	0	0	1	0
0	0	0	0	0	0	0	0	0	0
0	0	0	0	0	0	0	0	0	0
0	0	0	0	0	0	0	0	0	0
0	0	0	0	0	0	0	0	0	0
0	0	0	0	0	0	0	0	0	0
0	0	0	0	0	0	0	0	1	0
0	0	0	0	0	0	0	0	0	0
0	0	0	0	0	0	0	0	0	0
0	0	0	0	0	0	0	0	0	0
0	1	0	0	0	0	0	0	0	0
0	0	0	0	0	0	0	0	0	0
0	0	0	0	0	0	0	0	0	0
0	0	0	0	0	0	0	0	1	0
0	0	0	0	0	0	0	0	0	0
0	0	0	0	0	0	0	0	0	0
0	0	0	0	0	0	0	0	0	0
0	0	0	0	0	0	0	0	1	0
0	0	0	0	0	0	0	0	0	0
0	0	0	0	0	0	0	0	0	0
0	0	0	0	0	0	0	0	0	0
0	0	0	0	0	0	0	0	0	0
0	0	0	0	0	0	0	0	0	0
0	0	0	0	0	0	0	0	0	0
0	0	0	0	0	0	0	0	0	0
0	0	0	0	0	0	0	0	1	0
0	0	0	0	0	0	0	1	1	0
0	0	0	0	0	0	0	1	0	0
0	0	0	0	0	0	0	0	0	0
0	0	0	0	0	0	0	0	1	0
0	0	0	0	0	0	0	0	1	0
0	0	0	0	0	0	0	0	0	0
0	0	0	0	0	0	0	0	0	0
0	0	0	0	0	0	0	0	0	0
0	0	0	0	0	0	0	1	1	0
0	0	0	0	0	0	0	0	0	0
0	0	0	0	0	0	0	1	1	0
0	0	0	0	0	0	0	0	0	0
0	0	0	0	0	0	0	0	0	0
0	0	0	1	0	0	0	0	0	0
0	0	0	0	0	0	0	0	0	0
0	0	0	0	0	0	0	1	0	0
0	0	0	0	0	0	0	0	0	0
0	0	0	0	0	0	0	0	0	0
0	0	0	0	0	0	0	0	0	0
0	0	0	0	0	0	0	0	0	0
0	0	0	0	0	0	0	0	0	0
0	0	0	0	0	0	0	0	1	0
0	0	0	0	0	0	0	0	0	0
0	0	0	0	0	0	0	0	0	0
0	0	0	0	0	0	0	0	0	0
0	0	0	0	0	0	0	1	0	0
0	0	0	0	0	0	0	0	1	0
0	0	0	0	0	0	1	0	0	0
0	0	0	0	0	0	0	1	0	0
0	0	0	0	0	0	0	0	0	0
0	0	0	0	0	0	0	0	0	0
0	0	0	0	0	0	0	0	0	0
0	0	0	0	0	0	0	0	0	0
0	0	0	0	0	0	0	0	0	0
0	0	0	0	0	0	0	0	0	0
0	0	0	0	0	0	0	0	1	0
0	0	0	0	0	0	0	0	0	0
0	0	0	0	0	0	0	0	0	0
0	0	0	0	0	0	0	0	0	0
0	0	0	0	0	0	0	0	0	0
0	0	0	0	0	0	0	0	0	0
0	0	0	0	0	0	0	0	0	0
0	0	0	0	0	0	0	0	0	0
0	0	0	0	0	0	0	0	0	0
0	0	0	0	0	0	0	0	0	0
0	0	0	0	0	0	0	0	0	0
0	0	0	0	0	0	0	0	0	0
0	0	0	0	0	0	0	0	0	0
0	0	0	0	0	0	0	0	1	0
0	0	0	0	0	0	0	0	0	0
0	0	0	0	0	0	0	0	0	0
0	0	0	0	0	0	0	0	0	0
0	0	0	0	0	0	0	0	1	0
0	0	0	0	0	0	0	0	0	0
0	0	0	0	0	0	0	0	0	0
1	0	0	0	0	0	0	0	0	0
0	0	0	0	0	0	0	0	0	0
0	0	0	0	0	0	0	0	0	0
0	0	0	0	0	0	0	0	0	0
0	0	0	0	0	0	0	0	0	0
0	0	0	0	0	0	0	0	0	0
0	0	0	0	0	0	0	0	0	0
1	0	0	0	0	0	0	0	1	0
0	0	0	0	0	0	0	0	1	0
0	0	0	0	0	0	0	0	1	0
0	0	0	0	0	0	0	0	0	0
0	0	0	0	0	0	0	0	1	0
0	0	0	0	0	0	0	0	0	0
0	0	0	0	0	0	0	0	0	0
0	0	0	0	0	0	0	1	0	0
0	0	0	0	0	0	0	0	0	0
0	0	0	0	0	0	0	0	0	0
0	0	0	0	0	0	0	0	0	0
0	0	0	0	0	0	0	0	0	0
0	0	0	0	0	0	0	0	0	0
0	0	0	0	0	0	0	0	0	0
0	0	0	0	0	0	0	0	0	0
0	0	0	0	0	0	0	0	1	0
0	0	0	0	0	0	0	0	0	0
0	0	0	0	0	0	0	0	0	0
0	0	0	0	0	0	0	0	0	0
0	1	0	0	0	0	0	0	1	0
0	0	0	0	0	0	0	0	1	0
0	0	0	0	0	0	0	1	0	0
0	0	0	0	0	0	0	1	1	0
0	0	0	0	0	0	0	0	0	0
0	0	0	0	0	0	0	1	1	0
0	0	0	0	0	0	0	0	0	0
0	1	0	0	0	0	0	0	0	0
0	0	0	0	0	0	0	0	0	0
0	0	0	0	0	0	0	0	0	0
0	0	0	0	0	0	0	1	0	0
1	0	0	0	0	0	0	1	0	0
0	0	0	0	0	0	0	0	0	0
0	1	0	0	0	0	0	0	1	0
0	0	0	0	0	0	0	0	0	0
0	0	0	0	0	0	0	0	0	0
0	0	0	0	0	0	0	0	0	0
0	0	0	0	0	0	0	0	0	0
0	0	0	0	0	0	0	0	0	0
0	0	0	0	0	0	0	0	0	0
0	0	0	0	0	0	0	0	0	0
0	0	0	0	0	0	0	0	0	0
0	0	0	0	0	0	0	0	0	0
0	0	0	0	0	0	0	0	0	0
0	0	0	0	0	0	0	0	0	0
0	0	0	0	0	0	0	0	0	0
0	0	0	0	0	0	0	0	1	0
0	0	0	0	0	0	0	0	0	0
0	0	0	0	0	0	0	0	0	0
0	0	0	0	0	0	0	0	0	0
0	0	0	0	0	0	0	0	1	0
0	0	0	0	0	0	0	1	0	0
0	0	0	0	0	0	0	0	0	0
0	0	0	0	0	0	0	0	0	0
0	0	0	0	0	0	0	0	0	0
0	0	0	0	0	0	0	0	0	0
0	0	0	0	0	0	0	1	0	0
0	0	0	0	0	0	0	0	0	0
0	0	0	0	0	0	0	0	0	0
0	0	0	0	0	0	0	0	0	0
0	0	0	0	0	0	0	0	0	0
0	0	0	0	0	0	0	0	0	0
0	0	0	0	0	0	0	1	0	0
0	0	0	0	0	0	0	0	0	0
0	0	0	0	0	0	0	0	1	0
0	0	0	0	0	0	0	0	0	0
0	0	0	0	0	0	0	0	0	0
0	0	0	0	0	0	0	0	0	0
0	0	0	0	0	0	0	0	0	0
0	0	0	0	0	0	0	0	1	0
0	0	0	0	0	0	0	0	0	0
0	0	0	0	0	0	0	1	0	0
0	0	0	0	0	0	0	1	0	0
0	0	0	0	0	0	0	0	0	0
0	0	0	0	0	0	0	1	0	0
0	0	0	0	0	0	0	0	0	0
0	0	0	0	0	0	0	0	0	0
0	0	0	0	0	0	0	0	0	0
0	0	0	0	0	0	0	0	0	0
0	0	0	0	0	0	0	0	1	0
0	0	0	0	0	0	0	0	0	0
0	0	0	0	0	0	0	0	1	0
0	0	0	0	0	0	0	0	0	0
0	0	0	0	0	0	0	0	0	0
0	0	0	0	0	0	0	0	0	0
0	0	0	0	0	0	0	1	0	0
0	0	0	0	0	0	0	0	0	0
0	0	0	0	0	0	0	0	0	0
0	0	0	0	0	0	0	0	0	0
0	0	0	0	0	0	0	0	0	0
0	0	0	0	0	0	1	0	1	0
0	0	0	0	0	0	0	0	1	0
0	0	0	0	0	0	0	0	0	0
0	0	0	0	0	0	0	0	0	0
0	0	0	0	0	0	0	1	1	0
1	0	0	0	0	0	0	0	0	0
0	0	0	0	0	0	0	0	0	0
0	0	0	0	0	0	0	0	0	0
0	0	0	0	0	0	0	0	0	0
0	0	0	0	0	0	0	0	0	0
0	0	0	0	0	0	0	0	0	0
0	0	0	0	0	0	0	0	0	0
0	0	0	0	0	0	0	0	1	0
0	0	0	0	0	0	0	0	0	0
0	0	0	0	0	0	0	1	0	0
0	0	0	0	0	0	0	0	0	0
0	0	0	0	0	0	0	0	0	0
0	0	0	0	0	0	0	0	0	0
0	0	0	0	0	0	0	0	0	0
0	0	0	0	0	0	0	0	0	0
0	1	0	0	0	0	0	0	0	0
0	0	0	0	0	0	0	0	0	0
0	0	0	0	0	0	0	0	0	0
0	0	0	0	0	0	0	0	0	0
0	0	0	0	0	0	0	1	0	0
0	0	0	0	0	0	0	0	0	0
0	0	0	0	0	0	0	0	0	0
0	0	0	0	0	0	0	0	0	0
0	0	0	0	0	0	0	0	0	0
0	0	0	0	0	0	0	0	0	0
0	0	0	0	0	0	0	0	0	0
0	0	0	0	0	0	0	0	0	0
0	0	0	0	0	0	0	0	0	0
0	1	0	0	0	0	0	0	1	0
0	0	0	0	0	0	0	0	0	0
0	0	0	0	0	0	0	1	1	0
0	0	0	0	0	0	0	0	1	0
0	0	0	0	0	0	0	0	0	0
0	0	0	0	0	0	0	0	0	0
0	0	0	0	0	0	0	0	0	0
0	0	0	0	0	0	0	0	0	0
0	0	0	0	0	0	0	0	0	0
1	0	0	0	0	0	0	1	0	0
0	0	0	0	0	0	0	0	0	0
0	0	0	0	0	0	0	0	0	0
0	0	0	0	0	0	0	0	0	0
0	0	0	0	0	0	0	0	0	0
0	0	0	0	0	0	0	0	0	0
0	0	0	0	0	0	0	0	0	0
0	0	0	0	0	0	0	0	0	0
0	0	0	0	0	0	1	0	0	0
0	0	0	0	0	0	0	0	0	0
0	0	0	0	0	0	1	0	0	0
0	0	0	0	0	0	0	0	0	0
0	0	0	0	0	0	0	1	0	0
0	0	0	0	0	0	0	0	0	0
0	0	0	0	0	0	0	0	1	0
0	0	0	0	0	0	0	0	0	0
0	0	0	0	0	0	0	0	1	0
0	0	0	0	0	0	0	0	0	0
0	0	0	0	0	0	0	0	0	0
0	0	0	0	0	0	0	0	0	0
0	0	0	0	0	0	0	1	1	0
0	0	0	0	0	0	0	0	0	0
0	0	0	0	0	0	0	0	1	0
0	0	0	0	0	0	0	0	0	0
0	0	0	0	0	0	0	0	0	0
0	0	0	0	0	0	0	0	0	0
0	0	0	0	1	0	1	1	0	0
0	0	0	0	0	0	0	0	0	0
0	0	0	0	0	0	0	0	0	0
0	0	0	0	0	0	0	0	0	0
0	0	0	0	0	0	0	1	1	0
0	0	0	0	0	0	1	0	0	0
0	0	0	0	0	0	0	0	0	0
0	0	0	0	0	0	0	0	0	0
0	0	0	0	0	0	0	0	0	0
0	0	0	0	0	0	0	0	0	0
0	0	0	0	0	0	0	0	0	0
0	0	0	0	0	0	0	0	0	0
1	0	0	0	0	0	0	0	1	0
1	0	0	0	0	0	0	0	1	0
0	0	0	0	0	0	0	0	0	0
1	0	0	0	0	0	0	1	0	0
0	0	0	0	0	0	0	0	0	0
0	0	0	0	0	0	1	0	0	0
0	0	0	0	0	0	0	1	1	0
0	0	0	0	0	0	0	0	0	0
0	0	0	0	0	0	0	0	0	0
0	0	0	0	0	0	0	0	0	0
0	0	0	0	0	0	0	0	0	0
0	0	0	0	0	0	0	0	1	0
0	0	0	0	0	0	0	0	0	0
0	0	0	0	0	0	0	0	0	0
0	0	0	0	0	0	0	0	1	0
0	0	0	0	0	0	0	0	1	0
0	0	0	0	0	0	0	0	0	0
0	0	0	0	0	0	0	0	0	0
0	0	0	0	0	0	0	0	0	0
0	0	0	0	0	0	0	0	0	0
0	0	0	0	0	0	0	0	0	0
0	0	0	0	0	1	0	0	1	0
0	0	0	0	0	0	0	0	0	0
0	0	0	0	0	0	0	1	0	0
0	0	0	0	0	0	0	1	1	0
0	0	0	0	0	0	0	0	0	0
0	0	0	0	0	0	0	0	0	0
1	0	0	0	0	0	0	0	1	0
0	0	0	0	0	0	1	0	0	0
0	0	0	0	0	0	0	0	0	0
0	1	0	0	0	0	0	1	0	0
0	0	0	0	0	0	0	0	1	0
