# Supplementary material for: Logistic regression model training based on the approximate homomorphic encryption
Source: BMC Med Genomics. 2018 Oct 11;11(Suppl 4):83. doi: 10.1186/s12920-018-0401-7 (PMC6180367; doi:10.1186/s12920-018-0401-7)
Supplement: Supplementary file 3 — lbw. Low Birth Weight Study dataset (TXT 4 kb) [file 12920_2018_401_MOESM3_ESM.txt]

x	x	x	x	x	x	x	x	x	y
28	120	0	0	1	1	0	1	0	0
29	130	1	0	0	0	0	1	2	0
34	187	0	1	1	0	1	0	0	0
25	105	0	0	0	1	1	0	0	0
25	85	0	0	0	0	0	1	0	0
27	150	0	0	0	0	0	0	0	0
23	97	0	0	0	0	0	1	1	0
24	128	0	1	0	1	0	0	1	0
24	132	0	0	0	0	1	0	0	0
21	165	1	0	1	0	1	0	1	0
32	105	1	0	1	0	0	0	0	0
19	91	1	0	1	2	0	1	0	0
25	115	0	0	0	0	0	0	0	0
16	130	0	0	0	0	0	0	1	0
25	92	1	0	1	0	0	0	0	0
20	150	1	0	1	0	0	0	2	0
21	200	0	1	0	0	0	1	2	0
24	155	1	0	1	1	0	0	0	0
21	103	0	0	0	0	0	0	0	0
20	125	0	0	0	0	0	1	0	0
25	89	0	0	0	2	0	0	1	0
19	102	1	0	0	0	0	0	2	0
19	112	1	0	1	0	0	1	0	0
26	117	1	0	1	1	0	0	0	0
24	138	1	0	0	0	0	0	0	0
17	130	0	0	1	1	0	1	0	0
20	120	0	1	1	0	0	0	3	0
22	130	1	0	1	1	0	1	1	0
27	130	0	1	0	0	0	1	0	0
20	80	0	0	1	0	0	1	0	0
17	110	1	0	1	0	0	0	0	0
25	105	0	0	0	1	0	0	1	0
20	109	0	0	0	0	0	0	0	0
18	148	0	0	0	0	0	0	0	0
18	110	0	1	1	1	0	0	0	0
20	121	1	0	1	1	0	1	0	0
21	100	0	0	0	1	0	0	4	0
26	96	0	0	0	0	0	0	0	0
31	102	1	0	1	1	0	0	1	0
15	110	1	0	0	0	0	0	0	0
23	187	0	1	1	0	0	0	1	0
20	122	0	1	1	0	0	0	0	0
24	105	0	1	1	0	0	0	0	0
15	115	0	0	0	0	0	1	0	0
23	120	0	0	0	0	0	0	0	0
30	142	1	0	1	1	0	0	0	0
22	130	1	0	1	0	0	0	1	0
17	120	1	0	1	0	0	0	3	0
23	110	1	0	1	1	0	0	0	0
17	120	0	1	0	0	0	0	2	0
26	154	0	0	0	1	1	0	1	0
20	105	0	0	0	0	0	0	3	0
26	190	1	0	1	0	0	0	0	0
14	101	0	0	1	1	0	0	0	0
28	95	1	0	1	0	0	0	2	0
14	100	0	0	0	0	0	0	2	0
23	94	0	0	1	0	0	0	0	0
17	142	0	1	0	0	1	0	0	0
21	130	1	0	1	0	1	0	3	0
19	182	0	1	0	0	0	1	0	1
33	155	0	0	0	0	0	0	3	1
20	105	1	0	1	0	0	0	1	1
21	108	1	0	1	0	0	1	2	1
18	107	1	0	1	0	0	1	0	1
21	124	0	0	0	0	0	0	0	1
22	118	1	0	0	0	0	0	1	1
17	103	0	0	0	0	0	0	1	1
29	123	1	0	1	0	0	0	1	1
26	113	1	0	1	0	0	0	0	1
19	95	0	0	0	0	0	0	0	1
19	150	0	0	0	0	0	0	1	1
22	95	0	0	0	0	1	0	0	1
30	107	0	0	0	1	0	1	2	1
18	100	1	0	1	0	0	0	0	1
18	100	1	0	1	0	0	0	0	1
15	98	0	1	0	0	0	0	0	1
25	118	1	0	1	0	0	0	3	1
20	120	0	0	0	0	0	1	0	1
28	120	1	0	1	0	0	0	1	1
32	121	0	0	0	0	0	0	2	1
31	100	1	0	0	0	0	1	3	1
36	202	1	0	0	0	0	0	1	1
28	120	0	0	0	0	0	0	0	1
25	120	0	0	0	0	0	1	2	1
28	167	1	0	0	0	0	0	0	1
17	122	1	0	1	0	0	0	0	1
29	150	1	0	0	0	0	0	2	1
26	168	0	1	1	0	0	0	0	1
17	113	0	1	0	0	0	0	1	1
17	113	0	1	0	0	0	0	1	1
24	90	1	0	1	1	0	0	1	1
35	121	0	1	1	1	0	0	1	1
25	155	1	0	0	0	0	0	1	1
25	125	0	1	0	0	0	0	0	1
29	140	1	0	1	0	0	0	2	1
19	138	1	0	1	0	0	0	2	1
27	124	1	0	1	0	0	0	0	1
31	215	1	0	1	0	0	0	2	1
33	109	1	0	1	0	0	0	1	1
21	185	0	1	1	0	0	0	2	1
19	189	1	0	0	0	0	0	2	1
23	130	0	1	0	0	0	0	1	1
21	160	1	0	0	0	0	0	0	1
18	90	1	0	1	0	0	1	0	1
18	90	1	0	1	0	0	1	0	1
32	132	1	0	0	0	0	0	4	1
19	132	0	0	0	0	0	0	0	1
24	115	1	0	0	0	0	0	2	1
22	85	0	0	1	0	0	0	0	1
22	120	1	0	0	0	1	0	1	1
23	128	0	0	0	0	0	0	0	1
22	130	1	0	1	0	0	0	0	1
30	95	1	0	1	0	0	0	2	1
19	115	0	0	0	0	0	0	0	1
16	110	0	0	0	0	0	0	0	1
21	110	0	0	1	0	0	1	0	1
30	153	0	0	0	0	0	0	0	1
20	103	0	0	0	0	0	0	0	1
17	119	0	0	0	0	0	0	0	1
17	119	0	0	0	0	0	0	0	1
23	119	0	0	0	0	0	0	2	1
24	110	0	0	0	0	0	0	0	1
28	140	1	0	0	0	0	0	0	1
26	133	0	0	1	2	0	0	0	1
20	169	0	0	0	1	0	1	1	1
24	115	0	0	0	0	0	0	2	1
28	250	0	0	1	0	0	0	6	1
20	141	1	0	0	2	0	1	1	1
22	158	0	1	0	1	0	0	2	1
22	112	1	0	1	2	0	0	0	1
31	150	0	0	1	0	0	0	2	1
23	115	0	0	1	0	0	0	1	1
16	112	0	1	0	0	0	0	0	1
16	135	1	0	1	0	0	0	0	1
18	229	0	1	0	0	0	0	0	1
25	140	1	0	0	0	0	0	1	1
32	134	1	0	1	1	0	0	4	1
20	121	0	1	1	0	0	0	0	1
23	190	1	0	0	0	0	0	0	1
22	131	1	0	0	0	0	0	1	1
32	170	1	0	0	0	0	0	0	1
30	110	0	0	0	0	0	0	0	1
20	127	0	0	0	0	0	0	0	1
23	123	0	0	0	0	0	0	0	1
17	120	0	0	1	0	0	0	0	1
19	105	0	0	0	0	0	0	0	1
23	130	1	0	0	0	0	0	0	1
36	175	1	0	0	0	0	0	0	1
22	125	1	0	0	0	0	0	1	1
24	133	1	0	0	0	0	0	0	1
21	134	0	0	0	0	0	0	2	1
19	235	1	0	1	0	1	0	0	1
25	95	1	0	1	3	0	1	0	1
16	135	1	0	1	0	0	0	0	1
29	135	1	0	0	0	0	0	1	1
29	154	1	0	0	0	0	0	1	1
19	147	1	0	1	0	0	0	0	1
19	147	1	0	1	0	0	0	0	1
30	137	1	0	0	0	0	0	1	1
24	110	1	0	0	0	0	0	1	1
19	184	1	0	1	0	1	0	0	1
24	110	0	0	0	1	0	0	0	1
23	110	1	0	0	0	0	0	1	1
20	120	0	0	0	0	0	0	0	1
25	241	0	1	0	0	1	0	0	1
30	112	1	0	0	0	0	0	1	1
22	169	1	0	0	0	0	0	0	1
18	120	1	0	1	0	0	0	2	1
16	170	0	1	0	0	0	0	4	1
32	186	1	0	0	0	0	0	2	1
18	120	0	0	0	0	0	0	1	1
29	130	1	0	1	0	0	0	2	1
33	117	1	0	0	0	0	1	1	1
20	170	1	0	1	0	0	0	0	1
28	134	0	0	0	0	0	0	1	1
14	135	1	0	0	0	0	0	0	1
28	130	0	0	0	0	0	0	0	1
25	120	1	0	0	0	0	0	2	1
16	95	0	0	0	0	0	0	1	1
20	158	1	0	0	0	0	0	1	1
26	160	0	0	0	0	0	0	0	1
21	115	1	0	0	0	0	0	1	1
22	129	1	0	0	0	0	0	0	1
25	130	1	0	0	0	0	0	2	1
31	120	1	0	0	0	0	0	2	1
35	170	1	0	0	1	0	0	1	1
19	120	1	0	1	0	0	0	0	1
24	116	1	0	0	0	0	0	1	1
45	123	1	0	0	0	0	0	1	1
