# Supplementary material for: Logistic regression model training based on the approximate homomorphic encryption
Source: BMC Med Genomics. 2018 Oct 11;11(Suppl 4):83. doi: 10.1186/s12920-018-0401-7 (PMC6180367; doi:10.1186/s12920-018-0401-7)
Supplement: Supplementary file 4 — nhanes3. Nhanes III dataset (TXT 745 kb) [file 12920_2018_401_MOESM4_ESM.txt]

x	x	x	x	x	x	x	x	x	x	x	x	x	x	x	y
1735.14	21	1	1	0	0	179.5	70.4	67	0	0	1	0	0	268	0
1725.01	32	0	1	0	0	135.6	63.9	86	0	0	1	0	0	160	0
19451.83	48	0	1	0	0	149.7	61.8	73	1	0	0	1	0	236	0
27769.56	35	1	1	0	0	203.5	69.8	82	0	0	1	0	0	225	0
1245.52	48	1	1	0	0	155.3	66.2	70	1	0	0	1	0	260	0
3860.97	44	1	0	1	0	189.6	70.2	85	1	1	0	0	1	187	0
5031.7	42	0	0	1	0	125.8	62.6	67	1	1	0	0	1	216	0
26919.29	56	0	1	0	0	239.9	67.6	73	1	0	0	1	0	156	0
5043.86	82	0	1	0	0	96	59.5	65	0	0	1	0	0	179	1
2730.56	44	1	1	0	0	317.9	71.1	86	1	1	0	0	1	162	0
1398.57	50	1	1	0	0	175.1	70.2	74	0	0	1	0	0	244	0
24947	36	1	0	0	1	111.8	61	63	0	0	1	0	0	258	0
804.03	48	1	1	0	0	245.6	68	91	1	1	0	0	1	212	1
4965.67	66	0	1	0	0	125.2	61.1	73	0	0	1	0	0	202	0
2629.39	63	1	0	1	0	202.9	67.8	68	1	1	0	0	1	186	0
1147.32	37	0	1	0	0	151.7	61.7	70	1	1	0	0	1	212	0
3991.81	42	1	0	0	1	205	68.4	83	1	1	0	0	1	267	1
23246	58	1	1	0	0	120.5	65.7	64	1	1	0	0	1	234	0
3191.82	80	0	1	0	0	143.3	61.4	58	0	0	1	0	0	184	1
1269.74	80	0	1	0	0	129.7	59.8	84	0	0	1	0	0	211	1
2069.97	23	0	0	1	0	159.4	61.8	63	0	0	1	0	0	157	0
9362.82	83	0	1	0	0	138.1	60.3	64	0	0	1	0	0	237	1
3898.74	28	1	1	0	0	173.1	66.1	82	1	1	0	0	1	182	0
2354.09	90	1	1	0	0	158	67.9	74	1	0	0	1	0	214	1
583.88	86	0	1	0	0	153.9	64.1	85	0	0	1	0	0	194	1
2088.39	27	0	1	0	0	139.7	59.1	57	0	0	1	0	0	191	0
7486.66	72	1	1	0	0	177.4	70	84	1	0	0	1	0	277	1
17882.36	34	0	1	0	0	109.6	62.4	65	1	1	0	0	1	134	0
8948.72	21	0	0	1	0	103.2	63.7	75	0	0	1	0	0	221	0
4809.06	45	0	1	0	0	145.3	65.1	67	1	1	0	0	1	206	0
2487.07	84	1	1	0	0	149.5	64.3	46	1	0	0	1	0	132	1
23735.71	36	0	1	0	0	123.5	65.4	68	1	0	0	1	0	156	0
8256.11	28	1	0	1	0	163.2	69.7	69	1	1	0	0	1	192	0
1433.31	69	1	0	1	0	155	67.5	65	1	0	0	1	0	249	0
17775.59	63	0	1	0	0	155	68	72	0	0	1	0	0	205	0
35722.39	31	1	1	0	0	186.8	71.1	76	0	0	1	0	0	226	0
16999.13	25	0	1	0	0	108.4	63.6	53	0	0	1	0	0	177	0
34734.06	41	0	1	0	0	135.7	63.2	77	0	0	1	0	0	218	0
1983.53	33	0	1	0	0	166.3	64.6	79	0	0	1	0	0	147	0
3869.65	39	1	0	1	0	214.6	74.8	71	1	1	0	0	1	193	0
4743.03	55	1	0	1	0	180	61.4	96	0	0	1	0	0	194	1
1758.2	72	1	0	1	0	188.8	64.5	86	1	1	0	0	1	228	0
33622.28	32	1	1	0	0	145.9	65.2	71	1	1	0	0	1	234	0
39760.54	27	1	1	0	0	215.7	71.9	72	0	0	1	0	0	177	0
13427.95	55	1	1	0	0	167	67.4	94	1	0	0	1	0	216	0
17203.06	65	0	1	0	0	129	65.7	74	1	1	0	0	1	175	0
15551.67	57	1	1	0	0	182.1	68.5	71	1	1	0	0	1	245	0
1811.99	26	0	1	0	0	124.9	60	60	0	0	1	0	0	150	0
30599.18	31	0	1	0	0	104.1	67.2	66	1	1	0	0	1	176	0
4030.44	31	1	0	1	0	152.6	69.4	61	1	1	0	0	1	197	0
8281.55	49	0	0	1	0	158.5	65.8	63	1	1	0	0	1	247	0
327.82	65	1	1	0	0	143.9	63.4	65	0	0	1	0	0	281	0
16510.88	42	0	1	0	0	143.4	67.6	67	0	0	1	0	0	141	0
1492.55	48	0	1	0	0	193.8	65.1	64	1	0	0	1	0	270	0
2364.46	80	1	1	0	0	237.3	66.7	71	1	0	0	1	0	227	0
5614.25	22	1	0	1	0	171.8	71.7	65	1	0	0	1	0	152	0
3233.2	43	1	0	1	0	272.9	72.3	89	1	1	0	0	1	212	0
342.88	72	1	1	0	0	137.6	66.3	73	0	0	1	0	0	256	0
23512.26	34	0	1	0	0	110	63.4	73	0	0	1	0	0	195	0
3618.54	59	1	0	1	0	195.9	68.3	81	1	0	0	1	0	271	0
1398.57	43	1	1	0	0	153.7	66.2	81	0	0	1	0	0	185	0
2196.93	22	0	1	0	0	144	62.2	65	1	0	0	1	0	209	0
459.18	73	1	1	0	0	117.2	64.6	78	1	1	0	0	1	254	0
12649.3	66	0	1	0	0	112.3	62.1	74	0	0	1	0	0	288	1
2647.2	85	1	1	0	0	173.4	65.5	63	1	0	0	1	0	182	0
1222.13	48	1	1	0	0	108.4	65.3	72	1	1	0	0	1	238	0
17365.81	32	1	1	0	0	147.4	69.1	73	0	0	1	0	0	127	0
4821.01	32	1	0	1	0	176.6	67.9	80	0	0	1	0	0	189	0
24030.19	28	0	1	0	0	199.3	64.4	69	1	1	0	0	1	191	0
10045.62	62	1	1	0	0	196.9	71.5	86	1	1	0	0	1	204	0
3676.78	38	0	1	0	0	139.7	63.2	81	1	1	0	0	1	182	0
18691.34	56	0	1	0	0	160.3	63.3	77	0	0	1	0	0	193	0
1162.89	48	0	1	0	0	135.4	62.3	72	0	0	1	0	0	192	0
3245.44	22	1	0	1	0	126.5	68.4	66	1	0	0	1	0	127	0
13984.72	21	1	1	0	0	175.6	70.6	79	0	0	1	0	0	151	0
3490.09	66	0	1	0	0	171.2	65	70	1	0	0	1	0	273	0
13526.83	61	1	1	0	0	199.3	71.6	79	0	0	1	0	0	267	0
4735.13	55	1	0	1	0	150	66.1	81	1	1	0	0	1	188	0
10231.37	52	1	1	0	0	185.1	67.9	88	1	1	0	0	1	260	0
2241.8	51	1	0	1	0	167.6	70.3	81	1	1	0	0	1	169	0
16664.45	66	0	1	0	0	154	63.7	79	1	0	0	1	0	207	1
30306.48	33	0	1	0	0	127.7	68.1	65	1	1	0	0	1	252	0
30948.75	54	0	1	0	0	157	65.8	94	1	0	0	1	0	269	1
22397.16	24	0	1	0	0	128.3	68.3	65	0	0	1	0	0	164	0
3924.89	83	0	1	0	0	124.7	60.6	65	0	0	1	0	0	206	1
21522.22	31	1	1	0	0	167.2	68.5	91	1	0	0	1	0	209	0
27756.6	42	1	1	0	0	124.3	64.7	75	1	0	0	1	0	260	0
35282.79	24	1	1	0	0	153.3	70.6	65	1	1	0	0	1	195	0
22506.23	47	0	1	0	0	152.6	64.2	70	1	0	0	1	0	211	0
21848.61	35	1	1	0	0	159.4	72.6	77	0	0	1	0	0	182	0
3761.16	21	1	1	0	0	131.9	67.2	67	1	0	0	1	0	149	0
31664.78	59	1	1	0	0	194.6	71.6	67	0	0	1	0	0	225	0
3363.44	64	0	0	1	0	163	61.7	84	0	0	1	0	0	250	1
18785.28	41	0	0	0	1	142.1	61.7	74	0	0	1	0	0	154	0
7838.84	29	0	0	1	0	159.3	65.4	64	0	0	1	0	0	154	0
12189.55	63	0	1	0	0	194.5	62.6	58	0	0	1	0	0	233	0
84588.28	33	1	1	0	0	210.3	68	80	1	1	0	0	1	223	0
15259.98	53	0	1	0	0	189.4	66.8	78	1	1	0	0	1	340	0
438.68	60	1	1	0	0	194.2	67.7	64	1	1	0	0	1	250	0
4124.98	76	0	0	1	0	247.1	61.9	80	1	0	0	1	0	209	0
38260.38	31	1	1	0	0	148.4	68.9	69	0	0	1	0	0	137	0
2479.01	20	1	1	0	0	270.2	71.1	89	0	0	1	0	0	125	0
10065.83	77	0	1	0	0	152.4	60.3	61	1	0	0	1	0	166	1
2421.74	30	1	1	0	0	148.8	67.4	86	0	0	1	0	0	192	0
10065.83	78	0	1	0	0	113.3	64.9	74	1	1	0	0	1	158	0
2984.23	43	0	0	1	0	351.5	66.5	87	1	1	0	0	1	174	0
28778.99	24	1	1	0	0	121.8	68	45	1	0	0	1	0	92	0
8182.92	80	0	1	0	0	126.3	64.8	74	0	0	1	0	0	185	1
1911.27	66	0	0	1	0	148.1	66.9	54	1	1	0	0	1	286	0
17392.23	48	0	1	0	0	224.2	68.5	69	1	1	0	0	1	223	0
1269.74	66	0	1	0	0	107.9	61.8	71	1	1	0	0	1	178	0
2648.4	89	1	1	0	0	171.1	68.8	57	1	0	0	1	0	264	0
22519.84	42	0	0	0	1	111.4	63.3	72	0	0	1	0	0	164	0
3490.61	47	1	1	0	0	196.1	68	75	1	1	0	0	1	212	0
1042.6	46	0	1	0	0	148.8	65.7	67	1	0	0	1	0	201	0
8218.48	22	0	0	1	0	197.3	66.2	55	0	0	1	0	0	169	0
6204.65	73	1	1	0	0	181.8	67.8	80	0	0	1	0	0	165	0
5063.21	46	0	0	1	0	174	63.8	85	1	0	0	1	0	209	0
11391.94	38	0	0	1	0	192.1	62.7	55	0	0	1	0	0	129	0
24447.01	42	0	1	0	0	93.3	59.9	67	0	0	1	0	0	167	0
3191.82	81	0	1	0	0	150.6	62	77	0	0	1	0	0	196	1
11013.06	77	1	1	0	0	221.3	71.3	66	1	0	0	1	0	221	0
398.62	65	1	1	0	0	182.1	64.8	93	1	1	0	0	1	291	1
23937.92	24	0	1	0	0	228.4	65.2	60	1	1	0	0	1	174	0
2320.06	21	1	1	0	0	139.5	68.5	60	0	0	1	0	0	169	0
35722.39	36	1	1	0	0	223.1	68.8	80	0	0	1	0	0	244	0
2274.52	73	1	0	1	0	131	64.1	79	1	0	0	1	0	190	0
5396.43	81	0	1	0	0	118.9	60.7	64	0	0	1	0	0	338	1
1253.48	20	0	1	0	0	133.7	66.7	62	0	0	1	0	0	157	0
3612.03	39	0	0	1	0	110.2	59.3	76	0	0	1	0	0	189	0
2841.2	38	1	0	1	0	173.7	69.3	68	1	1	0	0	1	154	0
1971.45	30	0	1	0	0	118.8	62.4	65	1	1	0	0	1	196	0
6259.35	76	1	1	0	0	153.3	70.7	87	1	0	0	1	0	210	0
12902.61	58	0	1	0	0	183.3	63.3	73	1	1	0	0	1	244	0
5705.47	81	0	1	0	0	142.8	56.6	72	0	0	1	0	0	187	0
492.17	67	1	1	0	0	129.5	66.3	85	1	0	0	1	0	225	1
1893.08	26	1	1	0	0	143.2	62.3	74	1	0	0	1	0	153	0
9939.78	53	1	1	0	0	231.7	75.2	79	1	0	0	1	0	225	0
3012.32	51	0	1	0	0	126	58.5	70	0	0	1	0	0	158	0
5104.69	33	0	0	1	0	96	61.1	73	1	1	0	0	1	203	0
5034.9	58	1	0	1	0	102.9	66.2	73	1	1	0	0	1	164	0
2745.6	85	1	1	0	0	132.4	64.3	48	0	0	1	0	0	213	1
5985.63	35	0	0	1	0	129.3	65.9	69	0	0	1	0	0	131	0
2708.2	85	1	1	0	0	177.5	67.3	82	1	0	0	1	0	227	0
14696.1	72	0	1	0	0	151.5	62.2	89	0	0	1	0	0	253	1
4504.13	61	1	0	0	1	174.2	66	68	1	0	0	1	0	245	0
26544.81	38	0	1	0	0	152.8	62.8	76	1	1	0	0	1	249	0
1735.14	29	1	1	0	0	185	71.1	72	0	0	1	0	0	222	0
2146.07	26	1	1	0	0	144.7	67.1	70	0	0	1	0	0	197	0
18785.28	45	0	0	0	1	111.3	62.8	66	0	0	1	0	0	130	0
1796.58	34	1	1	0	0	190.7	67.5	75	0	0	1	0	0	213	0
607.75	61	0	1	0	0	120.5	61.3	77	0	0	1	0	0	189	0
1809.78	70	1	0	1	0	144.3	66.4	69	1	0	0	1	0	350	0
4695.57	22	1	0	1	0	132.2	68.4	66	0	0	1	0	0	147	0
1371.19	32	0	1	0	0	137.3	61.1	73	0	0	1	0	0	223	0
16467.28	32	1	1	0	0	167	71	84	1	0	0	1	0	217	0
1577.03	43	1	1	0	0	170.8	64.4	101	1	1	0	0	1	228	1
2565.46	27	1	0	1	0	186.1	73.4	74	1	1	0	0	1	187	0
4688.7	84	0	1	0	0	146.2	63.3	73	0	0	1	0	0	205	1
3612.03	22	1	1	0	0	132.6	65.3	64	0	0	1	0	0	148	0
2304.53	68	1	0	1	0	207.1	73.6	89	1	0	0	1	0	240	1
3543.7	25	0	0	1	0	145.8	65	64	0	0	1	0	0	193	0
6861.77	87	0	1	0	0	106.3	61.7	70	0	0	1	0	0	216	0
15066.5	61	0	1	0	0	146.5	66.1	81	1	1	0	0	1	226	1
2934.74	81	1	1	0	0	191.1	65.9	63	1	0	0	1	0	182	0
6284.3	70	1	1	0	0	169.1	68.1	73	1	0	0	1	0	191	0
1411.86	32	0	1	0	0	143.4	62.9	67	0	0	1	0	0	167	0
6450.44	42	0	0	1	0	175.2	65.7	73	1	0	0	1	0	159	0
4468.87	48	1	0	1	0	161.5	70.6	87	1	1	0	0	1	151	0
28729.67	47	0	1	0	0	122.8	61.5	72	1	1	0	0	1	165	0
1967.98	40	0	0	0	1	123.9	66.5	76	1	1	0	0	1	157	0
3932.97	32	0	0	1	0	185.6	61.1	73	0	0	1	0	0	184	0
5844.96	75	1	1	0	0	175.6	67.6	66	1	1	0	0	1	211	1
1156.01	36	0	1	0	0	125	58.9	66	1	1	0	0	1	174	0
2384.52	23	1	1	0	0	163	64.5	57	0	0	1	0	0	131	0
31542.34	32	0	1	0	0	137.6	64.1	75	0	0	1	0	0	234	0
4740.87	23	0	0	1	0	114.6	64.8	53	1	1	0	0	1	179	0
26015.01	49	1	0	0	1	157	68.7	79	1	0	0	1	0	253	0
486.88	72	1	1	0	0	167.1	65	70	1	0	0	1	0	229	0
17118.15	30	0	1	0	0	162.6	63.3	69	1	1	0	0	1	191	0
1635.98	24	0	1	0	0	174.6	58.4	69	0	0	1	0	0	202	0
2341.62	35	0	0	1	0	215.3	63.1	97	1	0	0	1	0	241	0
12844.85	58	1	1	0	0	215.1	72.4	111	1	0	0	1	0	176	1
16924.59	49	1	1	0	0	182.3	70.8	77	1	0	0	1	0	257	0
4318.19	26	1	1	0	0	163.4	69.3	76	1	1	0	0	1	177	0
14486.06	50	1	1	0	0	196.2	68.9	86	0	0	1	0	0	278	0
3736.11	72	0	0	1	0	165	65	86	0	0	1	0	0	208	0
1811.99	23	0	1	0	0	126.9	61.2	68	0	0	1	0	0	172	0
2427.77	67	1	0	1	0	155.8	72.6	96	1	1	0	0	1	187	1
5334.24	78	1	1	0	0	194.5	67.7	85	1	0	0	1	0	253	0
3220.77	54	1	1	0	0	175.7	69	76	1	0	0	1	0	175	0
3488.81	40	0	0	1	0	160.1	65.7	76	1	1	0	0	1	179	0
14830.22	65	0	1	0	0	146.5	61.6	75	1	0	0	1	0	195	0
1475.7	27	0	1	0	0	123.6	61.9	66	0	0	1	0	0	238	0
6007.43	90	1	1	0	0	174.1	64.8	76	0	0	1	0	0	213	0
24824.8	42	1	1	0	0	179.7	72.6	73	0	0	1	0	0	144	0
1907.55	28	0	0	1	0	191.8	62	70	0	0	1	0	0	165	0
960.65	58	0	1	0	0	129	63.1	87	1	0	0	1	0	298	1
21522.22	36	1	0	0	1	127.9	64.4	79	1	1	0	0	1	194	0
3136.25	84	0	0	1	0	119.8	59.7	87	0	0	1	0	0	296	1
1687.88	38	0	1	0	0	139.5	61.8	72	0	0	1	0	0	186	0
3925.56	21	1	0	1	0	160.9	66.1	68	0	0	1	0	0	186	0
14335.88	61	0	1	0	0	155.3	63	67	1	1	0	0	1	267	0
1998.25	62	0	0	1	0	167.9	63.4	76	0	0	1	0	0	160	0
3822.33	21	1	0	1	0	161.6	67.3	78	0	0	1	0	0	149	0
14579.55	59	1	1	0	0	130.5	65.5	88	0	0	1	0	0	218	0
25780.96	48	0	1	0	0	161.5	66.7	79	1	1	0	0	1	209	0
9499.02	57	1	1	0	0	169.7	69.7	85	1	1	0	0	1	290	1
18175.56	64	1	1	0	0	198.8	71.8	61	1	0	0	1	0	211	0
3701.75	23	0	0	1	0	142.5	62.1	70	1	1	0	0	1	215	0
1433.92	38	1	1	0	0	177.3	66.3	64	1	1	0	0	1	224	0
2500.64	42	1	0	1	0	268	76.3	100	1	1	0	0	1	189	1
1696.16	46	0	1	0	0	141.8	61.3	73	0	0	1	0	0	207	0
9939.78	50	1	1	0	0	181.9	70.9	89	0	0	1	0	0	231	0
17008.04	62	1	1	0	0	209.1	69.3	76	1	1	0	0	1	152	0
2500.68	31	0	1	0	0	230	60.8	81	1	0	0	1	0	168	0
2253.89	28	0	0	1	0	220.1	66.7	59	1	1	0	0	1	213	0
5291.24	40	0	0	1	0	171.1	61.8	98	0	0	1	0	0	244	1
22519.84	48	0	1	0	0	134.4	59	78	0	0	1	0	0	233	0
1575.05	32	0	1	0	0	128.2	63	69	0	0	1	0	0	233	0
2863.26	47	1	1	0	0	191.7	64.7	75	1	0	0	1	0	349	0
24515.45	58	0	1	0	0	122.7	61	72	0	0	1	0	0	182	1
5330.94	39	1	0	1	0	195.6	71.4	82	1	1	0	0	1	161	0
1370.45	57	1	1	0	0	160.7	66.4	71	1	0	0	1	0	279	0
924.65	68	0	1	0	0	152.8	60.9	82	0	0	1	0	0	232	1
2096.09	56	0	0	1	0	150.2	61.8	75	1	1	0	0	1	250	0
552.26	69	0	1	0	0	164	62.2	65	1	0	0	1	0	211	1
29636	35	0	1	0	0	118	66.3	68	1	0	0	1	0	199	0
1470.15	34	0	1	0	0	125.5	59.4	72	1	1	0	0	1	194	0
16324.75	63	0	1	0	0	204.7	64.4	73	1	1	0	0	1	518	0
1771.83	83	1	1	0	0	144.5	69.4	66	0	0	1	0	0	158	0
2717.93	24	0	0	1	0	163.5	66.9	71	1	1	0	0	1	247	0
20134.08	22	1	1	0	0	119.4	64.3	60	1	1	0	0	1	196	0
4026.02	64	1	1	0	0	193.2	63.2	85	1	0	0	1	0	260	0
1002.28	41	0	1	0	0	143.8	61.5	92	0	0	1	0	0	226	0
3644.42	45	0	0	1	0	153.5	63	79	0	0	1	0	0	213	0
4866.62	87	0	1	0	0	106.2	60	76	0	0	1	0	0	178	1
20597.21	49	0	1	0	0	118.9	65.2	68	1	1	0	0	1	205	0
2033.65	61	1	0	1	0	135.6	71.8	67	1	0	0	1	0	244	0
20308.43	65	0	1	0	0	141.2	64	69	0	0	1	0	0	263	0
16706.59	54	0	1	0	0	118.3	59	81	1	0	0	1	0	260	1
16151.7	63	0	1	0	0	151.1	63.1	83	0	0	1	0	0	343	1
21931.2	34	0	1	0	0	201.4	62	73	0	0	1	0	0	186	0
960.65	56	0	1	0	0	144	62.6	78	0	0	1	0	0	229	0
20332.35	40	1	1	0	0	202.4	72.6	83	0	0	1	0	0	257	0
19698.95	48	0	1	0	0	158.5	64.4	95	1	1	0	0	1	226	0
1359.75	20	0	0	0	1	152.9	59.1	81	0	0	1	0	0	184	0
8694.04	85	0	1	0	0	145	60.6	53	0	0	1	0	0	205	1
2834.54	68	0	0	1	0	173.7	62.3	74	0	0	1	0	0	191	0
1633.24	32	1	1	0	0	184.4	72	74	0	0	1	0	0	135	0
4743.03	45	1	0	1	0	178.4	66.6	81	1	1	0	0	1	172	0
4349.59	32	0	1	0	0	141.8	58.7	72	1	1	0	0	1	214	0
12649.3	62	0	1	0	0	150.6	60.7	69	0	0	1	0	0	249	0
71601.37	41	0	1	0	0	163.1	61.1	63	0	0	1	0	0	181	0
3801.77	55	1	0	1	0	135.7	66.3	95	1	0	0	1	0	272	1
1325.89	85	0	1	0	0	101	59.1	62	1	0	0	1	0	292	1
10230.33	74	1	1	0	0	136.4	64.7	67	0	0	1	0	0	197	0
1415.82	67	1	0	1	0	172.9	73.9	89	1	0	0	1	0	156	0
40869.19	22	1	1	0	0	172.6	69.9	58	0	0	1	0	0	145	0
6157.71	73	1	1	0	0	173	68.5	68	1	0	0	1	0	222	0
2500.64	40	1	0	1	0	154	72	80	1	1	0	0	1	187	0
21920.39	25	1	1	0	0	168.2	69.3	60	1	1	0	0	1	164	0
2649.5	23	1	1	0	0	138.3	63.2	65	0	0	1	0	0	123	0
2958.3	68	0	0	1	0	159.4	64.4	67	1	1	0	0	1	260	1
2500.68	37	0	1	0	0	119.7	59.4	60	0	0	1	0	0	206	0
1566.52	69	1	0	1	0	120.7	62.4	75	1	0	0	1	0	294	0
6975.22	71	1	1	0	0	150.8	63.8	82	1	0	0	1	0	199	0
21462.35	44	0	1	0	0	135.9	62.5	60	0	0	1	0	0	204	0
18897.47	45	0	1	0	0	177.1	68	69	0	0	1	0	0	198	0
2570.26	52	1	1	0	0	166.4	63.5	86	1	0	0	1	0	179	0
16541.4	60	0	1	0	0	181.7	67	78	1	1	0	0	1	299	1
3200.56	87	1	1	0	0	164	65.3	88	1	0	0	1	0	168	1
1829.76	60	1	0	1	0	154.8	68.6	91	1	1	0	0	1	188	0
3736.11	79	0	0	1	0	178	61	84	0	0	1	0	0	275	1
5032.82	40	0	0	1	0	161.8	63	64	0	0	1	0	0	174	0
22445.02	45	0	1	0	0	140.1	68	71	0	0	1	0	0	162	0
7207.41	77	1	1	0	0	167.5	70.1	66	1	0	0	1	0	262	0
24322.11	37	0	1	0	0	211.3	65.4	81	0	0	1	0	0	212	0
934.8	48	0	1	0	0	193.1	65.7	87	1	0	0	1	0	278	0
22610.43	57	0	1	0	0	147.7	64.6	74	0	0	1	0	0	272	0
15906.98	63	0	1	0	0	127.7	60.9	74	1	0	0	1	0	288	0
21931.2	36	0	1	0	0	151	67.9	66	1	0	0	1	0	208	0
26919.29	51	0	1	0	0	277.2	67	76	1	0	0	1	0	171	0
427.91	72	1	1	0	0	183.9	66.5	88	1	0	0	1	0	220	1
3845.84	27	0	0	1	0	170.8	61	60	0	0	1	0	0	188	0
4441.54	45	1	0	1	0	150.8	66.3	81	1	1	0	0	1	243	0
7294.54	33	0	0	1	0	132.8	66.4	70	1	1	0	0	1	207	0
4261.59	34	0	1	0	0	145.4	59.9	63	0	0	1	0	0	191	0
19917.79	58	1	1	0	0	185.2	66.3	67	1	1	0	0	1	223	0
3807.93	57	1	1	0	0	219.6	68.3	79	1	0	0	1	0	194	0
20838.41	30	1	1	0	0	185.6	70.2	70	0	0	1	0	0	225	0
5650.41	40	0	0	1	0	259.1	66.9	84	0	0	1	0	0	135	1
2764.42	51	0	1	0	0	164.5	59.4	74	0	0	1	0	0	268	0
4095.07	80	1	1	0	0	143.2	64.2	80	0	0	1	0	0	186	0
13421.89	59	1	1	0	0	137.6	67.3	74	1	0	0	1	0	180	0
14696.1	77	0	1	0	0	94.1	60	77	0	0	1	0	0	189	1
6676.14	44	0	0	1	0	162.7	65.7	71	0	0	1	0	0	248	0
16983.69	39	0	1	0	0	116.9	61.9	71	0	0	1	0	0	168	0
25201.66	47	0	1	0	0	224.7	64.4	60	1	1	0	0	1	158	0
15063.09	50	0	0	0	1	140.8	64.3	99	0	0	1	0	0	196	1
4318.19	25	1	1	0	0	160.7	64.5	65	0	0	1	0	0	216	0
32186.76	35	1	1	0	0	160.2	70.2	82	0	0	1	0	0	255	0
21800.67	32	0	1	0	0	133.1	64.7	72	0	0	1	0	0	260	0
3103.79	45	0	0	1	0	189	68.6	73	0	0	1	0	0	264	0
12146	72	1	1	0	0	190.7	69.1	66	1	0	0	1	0	270	0
11184.9	58	1	1	0	0	223.9	69.3	71	1	0	0	1	0	213	1
2467.85	61	1	0	1	0	124.9	70	83	1	1	0	0	1	142	1
1366.46	57	0	1	0	0	123.2	61.3	83	0	0	1	0	0	277	1
2565.46	29	1	0	1	0	136.6	72.9	68	1	0	0	1	0	208	0
1185.14	63	0	1	0	0	125.3	62.7	81	0	0	1	0	0	267	1
27756.6	41	1	1	0	0	179.4	67.6	66	1	1	0	0	1	245	0
3889.88	24	0	0	1	0	166.4	62.4	56	1	1	0	0	1	208	0
21920.39	28	1	1	0	0	163.7	68.3	67	1	0	0	1	0	183	0
4728.02	43	1	0	1	0	174.8	69	96	0	0	1	0	0	250	1
14740.74	58	1	1	0	0	175.8	67.3	80	1	0	0	1	0	202	0
5944.56	20	0	0	1	0	143	64.2	66	0	0	1	0	0	173	0
428.4	62	1	1	0	0	206	65	64	1	0	0	1	0	221	0
42531.05	50	1	1	0	0	184.7	68.3	68	1	1	0	0	1	158	0
6611.51	73	1	1	0	0	196.6	72.6	67	1	0	0	1	0	177	1
9570.65	22	0	0	1	0	148.2	64.6	51	0	0	1	0	0	172	0
29128.95	58	0	1	0	0	126.8	64	71	0	0	1	0	0	160	0
958.77	45	1	1	0	0	204.4	66.6	75	1	0	0	1	0	249	0
13021.5	44	0	1	0	0	136.7	66.8	67	0	0	1	0	0	290	0
6245.72	28	0	0	1	0	157.3	62.3	78	0	0	1	0	0	187	0
804.03	48	1	1	0	0	185.8	65.4	81	1	1	0	0	1	195	0
20892.65	58	1	1	0	0	265.5	70	83	1	1	0	0	1	222	0
28867.14	39	0	1	0	0	148.5	64.2	75	1	0	0	1	0	168	0
21281.16	55	0	1	0	0	156.9	67.3	80	1	0	0	1	0	213	0
399.53	71	0	1	0	0	133.7	56.5	63	0	0	1	0	0	155	0
21964.78	26	0	1	0	0	171.2	65.6	61	1	1	0	0	1	207	0
5070.36	21	0	0	1	0	173	67.7	66	1	1	0	0	1	163	0
13434.66	50	0	1	0	0	172.3	65.6	71	1	1	0	0	1	233	0
8302.91	86	0	0	1	0	145	61.1	55	0	0	1	0	0	178	1
24349.69	58	0	1	0	0	156.9	65.9	80	1	0	0	1	0	207	0
15723.17	35	0	1	0	0	111.7	63.9	59	0	0	1	0	0	145	0
12995.67	67	1	1	0	0	151.8	65.7	72	1	0	0	1	0	205	1
3129.91	40	0	0	1	0	140.9	61.2	67	0	0	1	0	0	280	0
15723.17	32	0	1	0	0	315.2	64.2	87	0	0	1	0	0	245	0
32540.36	42	0	1	0	0	107.5	63.3	66	0	0	1	0	0	196	0
2568.35	74	1	0	1	0	284.1	69.3	52	0	0	1	0	0	158	0
1071.36	69	0	1	0	0	213.1	60.2	75	0	0	1	0	0	163	1
2085.64	21	1	1	0	0	126.5	62.4	66	1	1	0	0	1	168	0
5596.66	23	0	0	1	0	141.2	65.7	61	1	1	0	0	1	167	0
17775.59	69	0	1	0	0	128.2	62.9	73	1	0	0	1	0	217	1
27718.59	42	0	1	0	0	144.1	68.7	74	0	0	1	0	0	190	0
417.89	60	1	1	0	0	211.1	68.4	79	1	0	0	1	0	189	0
3205.2	74	0	0	1	0	146.6	62.6	72	0	0	1	0	0	251	0
1687.88	31	0	1	0	0	220.4	60.6	72	0	0	1	0	0	214	0
4169.89	55	1	0	1	0	203.7	72	62	1	1	0	0	1	154	0
3637	58	1	0	1	0	174.5	67.4	79	1	1	0	0	1	245	0
1889.04	73	1	0	1	0	194.4	66.3	86	1	0	0	1	0	249	1
3513.56	49	1	1	0	0	156.8	64.8	74	0	0	1	0	0	249	0
3405.81	45	1	0	1	0	258.7	72.7	92	0	0	1	0	0	245	0
2139.67	67	1	0	1	0	171.9	68.7	62	1	1	0	0	1	210	0
3713.19	41	0	0	1	0	180.7	67	62	0	0	1	0	0	218	0
2670.39	50	1	0	1	0	177	67.9	102	1	1	0	0	1	194	1
4993.89	90	0	1	0	0	109.3	60.7	62	0	0	1	0	0	192	1
10778.06	66	1	1	0	0	224.3	70.8	47	1	1	0	0	1	305	0
2012.99	25	1	1	0	0	159.6	68.9	65	0	0	1	0	0	141	0
27756.6	41	1	1	0	0	171.1	70.1	75	1	0	0	1	0	228	0
2738.47	54	0	1	0	0	128.7	63.1	74	0	0	1	0	0	190	0
1362.46	24	1	1	0	0	152.4	63.8	65	0	0	1	0	0	198	0
2578.91	66	1	0	1	0	175.5	66.2	87	1	0	0	1	0	286	1
3424.54	84	0	1	0	0	117.5	63.3	62	0	0	1	0	0	204	1
8184.56	52	1	0	1	0	162.4	70.2	82	1	0	0	1	0	180	0
47148.63	32	0	1	0	0	146.2	69.7	58	0	0	1	0	0	259	0
15322.7	66	1	1	0	0	220.6	71.1	74	1	0	0	1	0	190	0
13362.39	70	0	1	0	0	134.2	65.4	80	0	0	1	0	0	215	1
9693.31	56	0	0	1	0	164.2	66.7	74	0	0	1	0	0	218	0
12309.02	64	1	1	0	0	166.8	69.9	64	1	1	0	0	1	192	0
4681.72	81	0	1	0	0	136.8	56.6	68	1	0	0	1	0	240	1
11807.65	60	1	1	0	0	187	72.6	59	0	0	1	0	0	211	0
4481.36	28	1	0	1	0	139.8	65.9	75	1	1	0	0	1	201	0
9492.85	74	1	1	0	0	196.4	69.8	74	1	0	0	1	0	188	0
1220.47	58	1	1	0	0	210.8	65.2	86	1	1	0	0	1	209	1
12151.33	70	0	1	0	0	268.3	62.4	63	0	0	1	0	0	186	1
300.32	64	1	1	0	0	149.7	62.2	84	1	0	0	1	0	237	0
1253.48	38	0	1	0	0	171.1	67	73	0	0	1	0	0	153	0
2196.93	22	0	1	0	0	227.2	63.9	69	0	0	1	0	0	180	0
12742.67	62	1	1	0	0	195.5	69.4	77	1	0	0	1	0	205	0
4377.48	34	1	0	1	0	154.8	66.7	74	1	0	0	1	0	255	0
5939.03	72	1	1	0	0	216.4	68	74	0	0	1	0	0	178	0
26015.01	42	1	1	0	0	392.9	70.4	85	1	0	0	1	0	205	0
2649.5	37	1	1	0	0	151.7	63.3	76	1	0	0	1	0	223	0
2803.92	46	1	1	0	0	223.7	64.9	70	1	0	0	1	0	249	0
3740.92	45	0	0	1	0	149.4	61.5	61	1	0	0	1	0	196	0
1863.98	32	1	1	0	0	169.3	68.9	75	0	0	1	0	0	174	0
2512.09	80	0	0	1	0	145.8	61.3	74	0	0	1	0	0	193	0
23538.31	31	0	1	0	0	282.7	63.1	90	0	0	1	0	0	183	0
7824.2	71	1	1	0	0	180.8	69.1	70	0	0	1	0	0	175	0
13021.5	42	0	1	0	0	256.7	67.9	76	0	0	1	0	0	167	0
1523.93	22	0	1	0	0	152.9	62.9	71	0	0	1	0	0	182	0
26185.47	40	1	1	0	0	169.2	68.8	71	0	0	1	0	0	225	0
24463.86	49	0	1	0	0	120.3	61.8	69	1	1	0	0	1	281	0
17283.46	65	1	1	0	0	197.8	70	86	1	0	0	1	0	209	0
960.65	58	0	1	0	0	174.2	68.3	85	1	1	0	0	1	187	1
1796.58	31	1	1	0	0	170.4	67.8	75	1	0	0	1	0	202	0
4704.99	87	0	1	0	0	122.8	60.1	74	0	0	1	0	0	178	0
5382.52	87	0	1	0	0	125.4	57.8	75	0	0	1	0	0	260	0
15661.44	37	0	1	0	0	131.3	63	74	1	1	0	0	1	256	0
12877.89	80	1	1	0	0	134.5	65.7	73	0	0	1	0	0	218	0
609.7	70	0	1	0	0	177	62.6	75	0	0	1	0	0	266	1
39183.33	20	1	1	0	0	150.8	68.9	53	1	1	0	0	1	189	0
490.79	60	1	1	0	0	119.8	64.2	72	0	0	1	0	0	228	0
21587.94	24	0	1	0	0	177.1	67.4	68	1	1	0	0	1	170	0
9392.94	71	0	1	0	0	159.7	65.7	44	0	0	1	0	0	245	1
3612.03	37	1	1	0	0	135.9	61.7	82	1	0	0	1	0	140	0
22607.99	49	1	1	0	0	199.4	68.7	86	1	1	0	0	1	257	1
35722.39	31	1	1	0	0	181.2	68.5	80	0	0	1	0	0	205	0
22270.26	49	1	1	0	0	178.6	67.2	79	1	0	0	1	0	217	0
7072.14	70	0	1	0	0	166.1	62.1	72	1	1	0	0	1	198	0
3612.03	26	0	0	1	0	139.6	66.9	60	0	0	1	0	0	204	0
10365.55	31	1	0	1	0	153.5	68.3	66	1	1	0	0	1	158	0
1815.27	48	1	1	0	0	179.1	63.3	75	1	0	0	1	0	199	0
4021.11	33	1	0	1	0	312.8	73.6	98	1	1	0	0	1	156	0
15821.32	53	0	1	0	0	199.7	63	81	1	0	0	1	0	296	1
2265.03	26	0	1	0	0	136.5	56.5	72	0	0	1	0	0	218	0
1388.34	38	0	1	0	0	131	59.6	67	0	0	1	0	0	377	0
22904.26	68	0	1	0	0	130	63.7	69	0	0	1	0	0	238	0
1116.1	56	1	1	0	0	155.7	68	77	0	0	1	0	0	279	0
79945.61	23	1	1	0	0	164.5	73.1	63	1	1	0	0	1	181	0
11980.95	64	0	1	0	0	219.5	60.7	73	0	0	1	0	0	238	1
45379.93	44	0	1	0	0	104.5	64.7	76	1	1	0	0	1	206	0
19828.46	28	0	1	0	0	148.3	68.7	70	0	0	1	0	0	244	0
2253.89	26	0	0	1	0	115.4	64.8	66	1	1	0	0	1	179	0
1997.24	79	0	0	1	0	172.2	65.3	60	0	0	1	0	0	230	0
16510.88	43	0	1	0	0	130.5	65.8	79	1	1	0	0	1	206	0
4557.92	59	1	0	1	0	157.2	69.6	94	1	1	0	0	1	120	1
26464.57	60	0	1	0	0	220.6	65.2	84	0	0	1	0	0	399	1
6679.79	25	0	0	1	0	108.8	60.7	75	0	0	1	0	0	142	0
17210.83	65	0	1	0	0	138.1	62.2	79	0	0	1	0	0	250	0
15723.17	32	0	1	0	0	138.2	64.2	66	0	0	1	0	0	243	0
25718.88	42	0	1	0	0	178	64.7	77	0	0	1	0	0	201	0
8948.72	23	0	0	1	0	179	68.9	72	0	0	1	0	0	201	0
3322.77	36	0	1	0	0	109	62.5	69	0	0	1	0	0	207	0
17547.56	52	0	1	0	0	137	65.9	71	0	0	1	0	0	235	0
11827.04	56	0	1	0	0	182.2	59.5	83	0	0	1	0	0	286	0
427.91	67	1	1	0	0	157	68.6	87	1	0	0	1	0	201	1
39913.65	66	1	1	0	0	156.4	66	61	1	0	0	1	0	234	0
3699.13	80	0	1	0	0	148.5	61.1	72	0	0	1	0	0	408	1
13780.67	52	0	1	0	0	128.5	61.3	75	0	0	1	0	0	200	0
10077.8	74	0	1	0	0	153.9	58.7	84	0	0	1	0	0	225	1
388.84	60	1	1	0	0	162.1	68.3	77	1	1	0	0	1	265	1
10853.64	71	1	1	0	0	210.9	70.9	88	0	0	1	0	0	240	1
964.25	62	0	1	0	0	146.6	63	79	0	0	1	0	0	230	1
1712.31	31	0	1	0	0	111.2	59.8	70	0	0	1	0	0	197	0
8046.48	50	0	0	1	0	218.1	66.5	113	1	1	0	0	1	229	1
10045.62	64	1	1	0	0	147.7	67.8	79	1	0	0	1	0	240	1
17767.63	58	1	1	0	0	169.4	67.5	73	1	1	0	0	1	180	0
6511.15	76	0	1	0	0	154.2	62.6	95	0	0	1	0	0	197	1
22340.28	52	0	1	0	0	156.8	60.2	79	0	0	1	0	0	230	0
18897.47	40	0	1	0	0	268.2	64.1	94	0	0	1	0	0	227	0
30634.34	21	1	1	0	0	210.8	74.1	70	0	0	1	0	0	115	0
2317.03	65	1	0	1	0	118.8	66.3	91	1	1	0	0	1	227	1
1257.92	51	0	1	0	0	225.8	63.9	82	1	0	0	1	0	160	1
34328.26	27	0	1	0	0	164.2	67.2	68	1	1	0	0	1	211	0
1555.19	42	0	0	1	0	166.4	65	89	1	0	0	1	0	213	0
26514.73	31	0	1	0	0	122.9	61.7	58	1	1	0	0	1	212	0
7942.68	32	0	0	1	0	132	66.8	54	1	0	0	1	0	147	0
2395.67	52	1	0	1	0	144.8	64.6	71	0	0	1	0	0	200	0
3847.77	55	0	0	1	0	169	62.3	80	0	0	1	0	0	254	0
13868.58	58	1	1	0	0	214.6	68.3	97	1	0	0	1	0	293	1
4176.94	46	0	1	0	0	147.1	64	60	1	0	0	1	0	170	0
11593.84	78	0	1	0	0	149.9	64.4	78	1	0	0	1	0	188	0
3267.1	81	1	1	0	0	164.1	68.1	63	0	0	1	0	0	214	1
3341.98	30	1	1	0	0	129.5	65.7	71	1	1	0	0	1	138	0
1902.79	52	0	0	1	0	116.2	61.1	77	1	1	0	0	1	184	0
1608.07	47	1	1	0	0	214.8	67.3	79	0	0	1	0	0	220	0
822.15	41	0	1	0	0	134	63.4	64	0	0	1	0	0	206	0
1361.45	49	1	1	0	0	230.9	71.3	71	1	0	0	1	0	231	0
21758.85	24	0	1	0	0	126.4	64.3	59	0	0	1	0	0	213	0
10230.33	78	1	1	0	0	147.8	64.9	59	1	0	0	1	0	167	0
6611.51	78	1	1	0	0	198.6	71.7	68	0	0	1	0	0	248	1
1811.69	30	1	1	0	0	126.9	65.1	69	0	0	1	0	0	216	0
11242.66	50	1	1	0	0	142.3	65.9	96	1	1	0	0	1	425	1
438.68	81	1	1	0	0	214.4	64	84	0	0	1	0	0	146	1
1618.45	51	0	1	0	0	206.7	61	92	0	0	1	0	0	202	1
10079.26	39	0	0	1	0	178.4	65.1	88	0	0	1	0	0	147	0
34328.26	28	0	1	0	0	134.4	67.7	70	1	1	0	0	1	200	0
25111.4	58	0	1	0	0	118.2	66	67	1	1	0	0	1	218	0
13430.74	63	0	1	0	0	132.6	60.3	90	1	1	0	0	1	280	1
417.89	71	1	1	0	0	152.2	66.5	76	1	0	0	1	0	198	0
3094.72	38	0	0	1	0	182.8	60.6	66	1	1	0	0	1	251	0
24982.15	61	1	1	0	0	182.2	70.4	75	0	0	1	0	0	159	0
4312.4	36	1	0	1	0	197.8	67	57	1	1	0	0	1	185	0
3254.53	38	1	0	1	0	161.8	70.8	86	1	1	0	0	1	155	0
532.75	79	1	1	0	0	136.1	63.1	65	0	0	1	0	0	179	1
6060.04	38	1	0	1	0	261.1	66.6	75	1	1	0	0	1	166	0
1986.65	55	1	0	1	0	251.4	66.7	90	1	0	0	1	0	178	1
22485.63	33	1	1	0	0	151.4	69.5	80	1	0	0	1	0	207	0
17118.15	35	0	1	0	0	134.4	63.9	63	0	0	1	0	0	217	0
1811.69	25	1	1	0	0	155.1	67.3	73	1	1	0	0	1	174	0
19061.45	60	1	1	0	0	217.5	71.4	101	1	0	0	1	0	167	1
12189.55	63	0	1	0	0	124.1	60.9	73	0	0	1	0	0	302	0
1779.95	25	0	1	0	0	159.4	59.9	78	0	0	1	0	0	164	0
7262.07	76	0	0	1	0	132.9	56.7	59	1	0	0	1	0	187	1
15890.92	58	1	1	0	0	169.1	70.8	78	0	0	1	0	0	267	0
22130.76	43	0	0	0	1	104.3	63.1	75	0	0	1	0	0	194	0
15006.34	32	1	1	0	0	162.7	72.3	79	1	1	0	0	1	247	0
27678.15	53	0	1	0	0	146.6	62.2	82	0	0	1	0	0	243	1
1811.69	30	1	1	0	0	182.9	67.3	67	1	1	0	0	1	205	0
36765.02	47	1	1	0	0	183.8	71	93	0	0	1	0	0	238	1
14069.05	61	1	1	0	0	165.8	69.2	67	1	0	0	1	0	273	0
19468.9	35	0	1	0	0	133.3	69	57	0	0	1	0	0	188	0
1869.84	71	1	1	0	0	156.9	61.1	66	1	0	0	1	0	256	0
2179.57	25	1	1	0	0	170	67.9	68	0	0	1	0	0	173	0
8694.04	88	0	1	0	0	149.4	61.1	67	0	0	1	0	0	164	1
6537.95	28	1	0	1	0	224.5	68.7	81	0	0	1	0	0	190	0
4666.72	44	0	0	1	0	154.3	65	75	0	0	1	0	0	216	0
29084.16	26	0	1	0	0	130.4	65.5	61	0	0	1	0	0	150	0
2281.72	30	0	0	1	0	175	65.4	65	1	1	0	0	1	225	0
7326.34	73	1	1	0	0	179.4	68.5	89	1	1	0	0	1	151	1
4709.46	34	1	0	1	0	205.5	70.4	78	0	0	1	0	0	186	0
25305.91	37	1	1	0	0	159.4	69.3	76	0	0	1	0	0	164	0
69397.92	23	1	1	0	0	178.6	71.4	84	0	0	1	0	0	224	0
1271.61	25	0	1	0	0	96.9	60.2	62	0	0	1	0	0	208	0
6536.11	71	1	1	0	0	217.1	74	78	1	0	0	1	0	244	1
30306.48	30	0	1	0	0	168.5	61.8	78	1	1	0	0	1	204	0
459.48	72	0	1	0	0	158	61.2	69	1	1	0	0	1	194	0
2735.3	85	1	1	0	0	131.6	67.8	69	0	0	1	0	0	121	0
16176.37	35	1	1	0	0	192.9	71.6	73	1	0	0	1	0	207	0
1171.01	21	0	1	0	0	125.7	63.5	64	0	0	1	0	0	170	0
2013.82	53	0	0	1	0	278.4	68.7	72	1	1	0	0	1	203	0
8787.11	52	0	0	1	0	143.3	66.9	77	1	1	0	0	1	279	0
2012.99	34	1	1	0	0	184.4	68.2	96	1	1	0	0	1	180	0
3189.88	27	1	1	0	0	142	69.6	73	1	0	0	1	0	149	0
4455.77	27	0	0	1	0	130	66.5	70	1	1	0	0	1	176	0
21848.61	32	1	1	0	0	205.7	74.1	74	0	0	1	0	0	168	0
26277.91	37	1	1	0	0	181.6	74.6	94	0	0	1	0	0	236	0
1902.79	59	0	0	1	0	110.3	60.2	64	1	0	0	1	0	172	0
9031.3	74	1	0	0	1	124.1	61.5	71	1	1	0	0	1	190	0
5385.59	33	1	0	1	0	161.3	71.5	81	1	1	0	0	1	213	0
23888.04	21	0	1	0	0	111.8	64.4	72	0	0	1	0	0	128	0
5334.24	79	1	1	0	0	160.9	71.1	67	1	1	0	0	1	261	0
16848.7	69	0	1	0	0	149.8	65.4	63	1	0	0	1	0	234	0
25882.91	27	0	1	0	0	107.9	61.8	65	0	0	1	0	0	183	0
583.88	69	0	1	0	0	173.9	60	78	1	0	0	1	0	225	0
7522.3	77	1	1	0	0	190.1	65.6	77	1	0	0	1	0	205	1
1667.78	47	0	1	0	0	123.9	57.6	70	0	0	1	0	0	173	0
35215.74	30	1	1	0	0	308.1	67.8	76	0	0	1	0	0	185	0
7824.2	78	1	1	0	0	193.8	69	79	1	0	0	1	0	231	1
2777.64	33	1	0	1	0	148.8	66.4	77	1	0	0	1	0	186	0
1568.48	22	1	1	0	0	111.5	56.3	66	0	0	1	0	0	183	0
382.49	71	1	1	0	0	168	66.6	62	1	0	0	1	0	219	0
14335.88	64	0	1	0	0	175	63.8	78	0	0	1	0	0	229	0
4476.88	36	0	0	1	0	161.2	63.6	68	1	0	0	1	0	182	0
986.77	65	0	1	0	0	117.2	59.8	70	0	0	1	0	0	205	0
10197.48	51	1	1	0	0	157.5	73	80	0	0	1	0	0	138	0
28105.62	33	0	1	0	0	136	67	67	0	0	1	0	0	173	0
1657.09	62	0	0	1	0	156	65.6	74	0	0	1	0	0	196	0
2714.13	63	1	0	1	0	165.7	66.6	70	1	0	0	1	0	152	0
16029.5	63	0	1	0	0	170	63.2	73	1	1	0	0	1	261	1
15911.52	62	0	1	0	0	128.9	59	81	1	1	0	0	1	338	0
5330.94	30	1	0	1	0	187.1	71.7	78	0	0	1	0	0	159	0
1779.95	36	0	1	0	0	139.7	60.7	69	0	0	1	0	0	270	0
12747.59	39	0	1	0	0	178.9	66.8	67	0	0	1	0	0	232	0
583.88	61	0	1	0	0	167.5	61.9	76	1	0	0	1	0	218	0
21920.39	28	1	1	0	0	167.5	72.6	68	1	1	0	0	1	150	0
12054.4	55	1	1	0	0	145.3	67.4	64	1	1	0	0	1	243	0
1858.39	59	0	1	0	0	137.5	64	77	0	0	1	0	0	182	0
10804.84	57	0	0	1	0	172.7	62.7	75	1	1	0	0	1	273	0
24160.14	26	1	1	0	0	163.2	67.5	77	1	0	0	1	0	189	0
5719.27	83	1	1	0	0	139.6	64.3	73	0	0	1	0	0	227	1
3925.56	21	1	0	1	0	181.4	67.2	64	1	1	0	0	1	157	0
2906.82	32	0	0	1	0	277.2	67.2	78	1	1	0	0	1	159	0
2041.92	49	1	1	0	0	164.6	68.8	81	1	0	0	1	0	173	0
15723.17	36	0	1	0	0	199.4	65.1	70	1	1	0	0	1	172	0
28105.62	35	0	1	0	0	152.5	61.3	73	0	0	1	0	0	179	0
2073.7	48	1	0	1	0	165	70.8	85	1	1	0	0	1	203	0
10045.62	64	1	1	0	0	150.6	67.5	78	1	0	0	1	0	224	0
20068.14	36	1	1	0	0	175.5	69.4	86	1	0	0	1	0	233	0
1138.09	50	0	1	0	0	125.3	61.9	77	0	0	1	0	0	228	0
4984.52	24	1	0	1	0	258.7	73	76	1	0	0	0	0	207	0
32540.36	48	0	1	0	0	129.1	60.4	69	0	0	1	0	0	250	0
6204.65	72	1	1	0	0	160.8	67.4	77	1	1	0	0	1	305	1
5436.11	20	1	1	0	0	125.6	65.9	70	0	0	1	0	0	173	0
5396.43	82	0	1	0	0	144.7	60.3	72	0	0	1	0	0	280	1
30211.76	45	0	1	0	0	135	65.2	62	0	0	1	0	0	175	0
4714.86	44	1	0	1	0	235	72.7	71	1	1	0	0	1	309	1
5028.48	44	0	0	1	0	309.3	65.6	76	1	1	0	0	1	210	0
9492.85	72	1	1	0	0	211.5	70.1	77	0	0	1	0	0	219	0
1253.48	38	0	1	0	0	151.3	58.6	86	0	0	1	0	0	272	1
1983.53	36	0	1	0	0	117.6	63	64	0	0	1	0	0	190	0
12904.66	75	1	1	0	0	186.7	70.9	69	0	0	1	0	0	167	0
849.1	62	0	1	0	0	158.6	64.5	66	1	1	0	0	1	133	0
5382.52	87	0	1	0	0	111.9	60.1	78	1	1	0	0	1	207	1
20357.05	51	0	1	0	0	299.3	68	80	1	1	0	0	1	191	1
12579.42	70	0	1	0	0	131.1	66.1	82	0	0	1	0	0	267	1
4349.59	32	0	1	0	0	147.3	64.4	68	0	0	1	0	0	163	0
17505.85	37	0	1	0	0	107.4	60.9	57	1	1	0	0	1	160	0
35455.65	24	0	1	0	0	129.1	64.6	77	0	0	1	0	0	190	0
7062.06	50	0	0	1	0	135.2	66.3	75	1	1	0	0	1	238	1
1902.79	55	0	0	1	0	142.6	62.3	82	0	0	1	0	0	266	0
2691.11	70	1	0	1	0	125.3	67	58	1	1	0	0	1	190	0
2289.98	23	1	1	0	0	162.5	65.9	82	1	1	0	0	1	186	0
3615.54	51	1	0	1	0	187.6	69.4	73	0	0	1	0	0	186	0
2214.99	79	0	0	1	0	138.1	65.3	69	0	0	1	0	0	278	0
2597.62	27	1	1	0	0	156.9	70.9	65	1	1	0	0	1	177	0
24054.44	20	1	1	0	0	186.2	68.8	73	1	1	0	0	1	142	0
24349.69	55	0	1	0	0	200.2	61.3	76	1	0	0	1	0	243	0
8394.68	79	1	1	0	0	246.4	70.5	66	1	0	0	1	0	163	1
2196.41	80	1	1	0	0	160.3	64.2	57	1	0	0	1	0	138	0
3543.7	25	0	0	1	0	143	65.6	66	1	1	0	0	1	288	0
16848.7	64	0	1	0	0	155	64.4	74	0	0	1	0	0	282	0
4481.36	30	1	0	1	0	154.9	69.7	70	1	1	0	0	1	140	0
4577.77	25	1	0	1	0	170.7	68.6	68	1	0	0	1	0	183	0
3736.11	62	0	0	1	0	182.4	65.9	75	1	0	0	1	0	219	0
1592.83	28	0	1	0	0	199.5	62.2	70	1	0	0	1	0	163	0
2088.39	35	0	1	0	0	154.1	62.7	65	0	0	1	0	0	172	0
1285.66	60	0	1	0	0	151.9	65.6	71	1	0	0	1	0	250	1
25359.02	42	1	1	0	0	198.1	67.6	77	1	1	0	0	1	241	0
56621.69	47	0	1	0	0	154.4	67.1	82	1	1	0	0	1	245	0
8829.9	21	1	0	1	0	163.4	76.1	74	0	0	1	0	0	136	0
1837.66	34	0	1	0	0	156.8	64.1	71	0	0	1	0	0	184	0
3535.86	67	0	0	1	0	102.3	64.8	73	0	0	1	0	0	228	0
3048.15	88	1	1	0	0	136.5	63.7	73	1	0	0	1	0	179	1
23742.05	56	0	1	0	0	196.9	66	90	0	0	1	0	0	264	0
2246.37	53	0	0	1	0	138.9	62	81	1	0	0	1	0	271	0
15381.14	65	0	1	0	0	251.9	64	80	0	0	1	0	0	181	0
2841.2	27	1	0	1	0	154.7	71.5	59	0	0	1	0	0	209	0
4987.42	31	0	0	1	0	109.1	63.8	49	1	1	0	0	1	180	0
29417.89	41	1	1	0	0	147.2	66.5	74	1	0	0	1	0	142	0
5677.95	31	1	0	1	0	163.2	69.4	76	0	0	1	0	0	132	0
1827.72	82	1	1	0	0	130.6	65.4	73	1	0	0	1	0	198	1
590.61	73	1	1	0	0	119.5	60.6	67	1	0	0	1	0	196	0
1902.79	52	0	0	1	0	161.6	63.8	67	1	1	0	0	1	169	0
5385.59	21	1	0	1	0	135	69	79	0	0	1	0	0	156	0
4610.47	86	0	1	0	0	114.2	59.7	50	0	0	1	0	0	222	1
3509.44	24	0	1	0	0	150.9	60.5	75	0	0	1	0	0	193	0
2536.86	90	1	1	0	0	124	64.5	60	1	0	0	1	0	156	0
31530.82	20	0	1	0	0	136.6	63	58	0	0	1	0	0	227	0
3999.92	30	1	0	1	0	116.3	65.3	66	1	1	0	0	1	121	0
12605.92	62	1	1	0	0	182.8	72.8	73	1	1	0	0	1	212	0
2146.42	21	0	1	0	0	96.1	61.9	60	0	0	1	0	0	158	0
5021.91	34	1	0	1	0	220.8	67.4	68	1	1	0	0	1	205	0
1282.31	37	0	1	0	0	125.8	60.3	62	0	0	1	0	0	180	0
28394.76	54	0	1	0	0	182.4	65.6	77	0	0	1	0	0	218	0
895.69	40	1	1	0	0	169.5	68.5	76	1	1	0	0	1	256	0
11852.3	75	0	1	0	0	150.4	61.8	69	0	0	1	0	0	263	0
2384.52	37	1	1	0	0	134.1	59.4	95	1	0	0	1	0	278	0
490.2	62	1	1	0	0	219.3	68.5	106	1	0	0	1	0	268	1
2157.89	81	1	1	0	0	173.5	66.7	72	1	0	0	1	0	252	1
11073.84	50	1	0	1	0	209.1	70.7	87	1	1	0	0	1	231	0
1515.67	37	0	1	0	0	112.6	58.3	91	0	0	1	0	0	241	1
4167.13	24	1	0	1	0	169.2	69.5	101	1	1	0	0	1	174	0
2463.91	34	1	1	0	0	153.8	68.5	72	0	0	1	0	0	158	0
1575.05	29	0	1	0	0	177.4	63.2	70	0	0	1	0	0	229	0
3438.44	21	0	1	0	0	136.8	65.3	50	0	0	1	0	0	172	0
8220.69	56	0	0	1	0	213.8	63.4	86	0	0	1	0	0	167	1
4311.1	23	0	1	0	0	135	63.5	69	0	0	1	0	0	189	0
37949.95	29	1	1	0	0	186.8	71.5	72	0	0	1	0	0	172	0
6537.95	23	1	0	1	0	181.3	69	79	1	1	0	0	1	149	0
5170.4	53	1	0	1	0	183.3	69	94	1	1	0	0	1	216	0
5650.41	42	0	0	1	0	160.1	65.9	108	0	0	1	0	0	177	1
2524.16	81	1	1	0	0	165.2	71.7	74	1	0	0	1	0	184	0
1297	29	0	1	0	0	108.4	59.1	62	0	0	1	0	0	214	0
17357.5	34	1	1	0	0	181.4	71.5	80	0	0	1	0	0	197	0
11871.08	56	1	1	0	0	188.8	70.1	80	1	1	0	0	1	198	0
2471.75	27	1	1	0	0	135.4	67.4	77	0	0	1	0	0	178	0
4087.98	35	1	0	1	0	151.8	67.4	77	1	1	0	0	1	212	0
1873.49	80	1	1	0	0	197.2	66.2	86	1	0	0	1	0	241	1
12722.29	72	0	1	0	0	88.2	55.6	89	0	0	1	0	0	278	1
1232.64	21	1	1	0	0	118.1	63.5	62	1	1	0	0	1	200	0
28016.98	27	0	0	1	0	135.1	64.3	58	0	0	1	0	0	181	0
18747.11	58	0	1	0	0	215.6	68.4	76	1	1	0	0	1	156	0
32555.58	22	0	1	0	0	154	64.3	55	1	1	0	0	1	200	0
2565.46	33	1	0	1	0	280.1	75.4	89	1	0	0	1	0	235	1
14734.8	69	1	1	0	0	140.5	71	73	1	0	0	1	0	234	0
10363.37	51	1	1	0	0	197.6	67.5	85	1	0	0	1	0	198	1
21671.71	34	0	1	0	0	180.6	69.3	58	1	1	0	0	1	139	0
24930.62	25	1	1	0	0	221.9	68.5	88	0	0	1	0	0	184	0
3655.74	77	0	0	1	0	163.1	65.1	73	1	0	0	1	0	175	0
5723.17	74	1	1	0	0	229.1	67.7	87	1	0	0	1	0	225	1
275.74	60	1	1	0	0	203.8	68.4	91	1	0	0	1	0	212	1
8357.87	72	0	1	0	0	172.5	59	69	0	0	1	0	0	247	0
609.7	65	0	1	0	0	133.3	60.2	81	0	0	1	0	0	243	0
4557.92	45	1	0	1	0	178.2	67.5	85	1	0	0	1	0	231	0
2448.24	81	1	1	0	0	121.4	64.7	83	1	0	0	1	0	223	1
6900.72	72	1	1	0	0	190.9	66.5	67	1	0	0	1	0	184	0
2597.14	28	1	0	1	0	157.4	69.3	70	0	0	1	0	0	178	0
15717.27	63	1	1	0	0	178.2	72	66	0	0	1	0	0	180	0
986.77	69	0	1	0	0	161.9	59.8	62	1	1	0	0	1	259	1
3125.11	51	0	0	1	0	257.6	66.9	83	0	0	1	0	0	205	0
2041.92	44	1	1	0	0	161.4	64.6	75	1	0	0	1	0	210	0
2306.54	54	1	1	0	0	212.1	70.5	77	1	0	0	1	0	315	0
1251.86	44	0	1	0	0	118.1	60.9	75	0	0	1	0	0	211	0
21281.16	59	0	1	0	0	141.1	63.2	90	1	1	0	0	1	210	0
26824.27	31	1	1	0	0	170.2	68.1	76	0	0	1	0	0	180	0
2253.89	31	0	0	1	0	137.7	63.4	71	0	0	1	0	0	168	0
1881.34	84	1	1	0	0	145	64.2	80	0	0	1	0	0	196	1
35718.89	24	1	1	0	0	146.7	70	73	1	1	0	0	1	141	0
14696.1	78	0	1	0	0	133.1	60.4	62	0	0	1	0	0	243	1
3531.62	70	0	0	1	0	195.9	62.5	64	0	0	1	0	0	170	1
4233.65	33	1	1	0	0	177.1	68.7	76	0	0	1	0	0	159	0
2504.8	62	1	0	1	0	210.9	64.6	73	1	0	0	1	0	312	0
16932.43	62	0	1	0	0	157.4	63.4	77	0	0	1	0	0	214	0
19588.4	36	1	1	0	0	151.8	66.7	71	1	1	0	0	1	186	0
3304.06	67	0	0	1	0	184.8	65.9	72	1	0	0	1	0	204	0
5139.96	34	0	0	1	0	115	61.5	67	1	1	0	0	1	303	0
22922.04	26	1	0	0	1	213.4	70.4	86	0	0	1	0	0	176	1
8106.89	63	0	0	1	0	202.7	66.1	74	1	0	0	1	0	248	0
19182.01	66	1	1	0	0	224.2	71.1	77	1	1	0	0	1	244	1
1275.68	41	0	0	0	1	139.5	58.8	68	0	0	1	0	0	234	0
936.32	75	0	1	0	0	134.8	58.6	71	0	0	1	0	0	198	1
7445.58	40	0	0	1	0	121.9	66.4	101	1	1	0	0	1	190	1
2572.83	76	1	0	1	0	188.3	69.3	60	0	0	1	0	0	151	0
2214.99	71	0	0	1	0	181.2	61.7	61	0	0	1	0	0	226	0
2471.75	21	1	1	0	0	164.3	67.1	51	1	1	0	0	1	164	0
1873.61	30	1	1	0	0	164.6	66.2	79	0	0	1	0	0	224	1
2216.22	24	1	1	0	0	128	66.1	69	0	0	1	0	0	173	0
1417.81	58	1	1	0	0	131	64.7	79	1	1	0	0	1	188	0
3513.56	59	1	1	0	0	156.5	66.4	87	1	0	0	1	0	203	1
4763.2	43	1	0	1	0	152.8	65.8	78	0	0	1	0	0	173	0
14229.18	70	0	1	0	0	113.7	62.2	50	1	1	0	0	1	200	0
8398.04	42	0	0	1	0	115.9	63.7	75	1	1	0	0	1	178	0
4074.35	58	1	0	1	0	195	67.8	73	1	1	0	0	1	158	0
6900.09	63	0	0	1	0	355.3	65.4	72	1	0	0	1	0	279	0
5608.68	41	0	0	1	0	183.8	63.7	78	0	0	1	0	0	167	0
10974.84	37	0	0	1	0	178.9	65.2	67	0	0	1	0	0	114	0
76922.71	35	0	0	0	1	120	60.6	81	1	0	0	1	0	186	0
958.77	50	1	1	0	0	244.6	71.6	72	1	0	0	1	0	215	0
3227.37	31	0	0	1	0	210.3	64.6	71	0	0	1	0	0	169	0
8694.04	80	0	1	0	0	101.2	66.6	69	1	1	0	0	1	186	0
7824.2	72	1	1	0	0	197.3	67.8	63	1	0	0	1	0	242	0
20622.11	24	1	1	0	0	187.2	70.9	59	0	0	1	0	0	169	0
20557.05	54	1	1	0	0	210.7	68.9	75	1	0	0	1	0	225	0
5507.1	76	1	1	0	0	159.2	68	59	1	1	0	0	1	157	0
2367.41	76	1	0	1	0	178.4	68	78	0	0	1	0	0	215	0
3285.16	62	0	1	0	0	176	58.1	79	0	0	1	0	0	180	0
2216.22	36	1	1	0	0	165	69	91	1	1	0	0	1	209	1
2463.91	25	1	1	0	0	136.5	64.4	59	1	0	0	1	0	138	0
3341.98	26	1	1	0	0	153.5	69.2	64	0	0	1	0	0	285	0
5222.77	27	1	0	1	0	149.3	68.6	77	0	0	1	0	0	194	0
10198.23	26	0	0	1	0	141.2	65.8	65	1	1	0	0	1	248	0
1836.8	82	1	1	0	0	155.7	69.3	83	1	0	0	1	0	179	1
29314.37	24	1	1	0	0	197.1	74.1	66	1	1	0	0	1	189	0
4233.65	29	1	1	0	0	145.2	64.6	70	0	0	1	0	0	180	0
23425.73	42	0	1	0	0	150.4	65.5	80	1	0	0	1	0	172	0
738.26	63	1	1	0	0	176.9	67.8	87	1	0	0	1	0	230	0
3898.74	35	1	1	0	0	149.9	65.4	69	1	0	0	1	0	230	0
4714.86	43	1	0	1	0	207.9	72.4	75	0	0	1	0	0	214	0
1485.01	28	0	1	0	0	131.6	65.6	67	0	0	1	0	0	153	0
16266.2	64	1	1	0	0	130.7	71.1	66	1	1	0	0	1	199	0
15717.27	68	1	0	0	1	170.8	70.6	84	1	1	0	0	1	152	0
860.66	47	1	1	0	0	194.8	65.9	63	1	1	0	0	1	140	0
2391.53	39	1	1	0	0	233.4	66.7	78	1	1	0	0	1	192	0
24920.89	42	1	1	0	0	213.8	67.2	72	1	1	0	0	1	238	0
27893.71	35	0	1	0	0	131.2	67.2	83	1	0	0	1	0	190	0
4185.96	22	0	0	1	0	156.8	63.2	71	0	0	1	0	0	205	0
3602.66	46	1	0	1	0	142.7	71.7	88	1	1	0	0	1	198	0
23062.57	33	0	1	0	0	113.6	62.5	58	0	0	1	0	0	211	0
2091.82	57	1	0	1	0	177.9	70.4	85	1	0	0	1	0	230	1
1388.34	35	0	1	0	0	123.7	59.3	57	0	0	1	0	0	169	0
11852.3	76	0	1	0	0	189.2	64.5	84	0	0	1	0	0	254	0
16324.75	68	0	1	0	0	186.2	60.8	78	0	0	1	0	0	237	1
2140.04	35	1	1	0	0	182.5	69.6	80	0	0	1	0	0	167	0
12146	72	1	1	0	0	205.8	73.6	83	1	0	0	1	0	287	1
2392.14	26	1	1	0	0	160.1	68.6	76	1	0	0	1	0	202	0
2826.91	20	0	1	0	0	198.4	65.7	58	0	0	1	0	0	142	0
9392.94	72	0	1	0	0	156.6	63.4	64	0	0	1	0	0	222	0
3509.44	35	0	1	0	0	155.9	58.8	65	0	0	1	0	0	141	0
5193	23	1	0	1	0	179.1	64.6	85	0	0	1	0	0	178	0
27916.54	26	1	1	0	0	167.6	71.1	63	0	0	1	0	0	195	0
22551.41	22	0	1	0	0	102.5	64.1	64	0	0	1	0	0	142	0
951.87	63	1	1	0	0	167.2	64.8	77	0	0	1	0	0	193	0
2513.1	65	1	0	1	0	194.9	66	80	1	1	0	0	1	224	1
1789.68	62	0	0	1	0	152.8	61.7	106	0	0	1	0	0	199	1
16966.27	72	1	1	0	0	164	68.9	66	1	0	0	1	0	199	0
6284.3	72	1	1	0	0	192.2	66.5	69	1	0	0	1	0	195	1
10045.62	69	1	1	0	0	183	67	64	1	1	0	0	1	187	1
4670.25	82	0	1	0	0	159.1	63.3	66	1	1	0	0	1	243	0
3612.03	22	1	1	0	0	144.2	66.2	54	0	0	1	0	0	179	0
28811.27	28	1	0	0	1	138.7	66.5	46	1	1	0	0	1	207	0
4103.86	86	0	1	0	0	125.3	63.6	50	0	0	1	0	0	196	0
6900.72	70	1	1	0	0	165.4	68.4	65	1	0	0	1	0	239	0
16376.98	71	0	1	0	0	164.1	62.6	81	1	0	0	1	0	316	1
6679.79	23	0	0	1	0	146.9	65.1	65	0	0	1	0	0	177	0
1424.18	36	1	1	0	0	133.7	66.2	96	1	1	0	0	1	235	1
13868.58	54	1	1	0	0	171.4	68.3	68	1	1	0	0	1	260	0
3612.03	38	0	0	1	0	201.6	65.7	82	1	1	0	0	1	164	0
6496.2	42	0	0	1	0	181.3	70.6	83	0	0	1	0	0	222	0
382.49	72	1	1	0	0	178	65.3	83	0	0	1	0	0	291	1
3463.77	41	1	0	1	0	244.6	68.7	66	1	1	0	0	1	166	0
1658.74	43	0	1	0	0	227.6	64.2	89	0	0	1	0	0	293	1
34296.44	21	1	0	0	1	127.8	67.3	58	0	0	1	0	0	160	0
9939.78	50	1	1	0	0	197.2	67.6	92	0	0	1	0	0	212	0
22385.43	33	0	1	0	0	116.9	66.9	79	0	0	1	0	0	203	0
3107.45	74	0	0	1	0	169.5	60.9	63	0	0	1	0	0	217	1
4084.65	20	1	1	0	0	204.8	69.8	83	0	0	1	0	0	170	0
6395.47	87	0	1	0	0	170.5	63	78	0	0	1	0	0	247	1
5815.59	73	1	1	0	0	220.4	73.3	59	1	1	0	0	1	254	0
1809.75	37	1	1	0	0	181.5	68.8	81	1	1	0	0	1	257	0
2458.05	69	0	0	1	0	149.8	59.6	66	0	0	1	0	0	304	0
1259.66	40	0	1	0	0	129.5	60.4	62	1	0	0	1	0	185	0
23983.83	33	1	1	0	0	148.6	66.1	74	0	0	1	0	0	150	0
804.03	46	1	1	0	0	157.5	62.2	86	1	0	0	1	0	213	0
1257.92	41	0	1	0	0	148.4	61.1	76	0	0	1	0	0	203	0
10045.62	62	1	1	0	0	134.3	62.6	64	1	1	0	0	1	201	0
17956.83	64	1	1	0	0	163	66.3	67	1	0	0	1	0	264	0
20570.66	40	1	1	0	0	174.7	68.1	73	1	1	0	0	1	190	0
4556.99	29	0	1	0	0	121	64.4	58	0	0	1	0	0	141	0
11335.25	72	1	1	0	0	171.3	67.6	84	1	0	0	1	0	144	1
26358.8	45	0	1	0	0	131.9	66.1	69	1	1	0	0	1	182	0
409.79	73	1	1	0	0	221.4	66.3	106	1	0	0	1	0	240	1
29215.68	32	0	1	0	0	165.6	64.1	69	1	1	0	0	1	242	0
18654.07	24	0	1	0	0	105.9	63.7	53	0	0	1	0	0	204	0
31867.7	44	0	1	0	0	134.1	66.5	69	1	0	0	1	0	143	0
3400.6	47	0	0	1	0	221.9	66.7	90	1	1	0	0	1	269	0
15020.18	58	0	1	0	0	129.6	65.7	79	0	0	1	0	0	226	0
4092.87	80	1	1	0	0	154.3	64.9	74	0	0	1	0	0	202	1
3093.65	21	1	0	1	0	233.8	69.5	83	0	0	1	0	0	227	0
1971.45	25	0	1	0	0	102.5	60.4	59	0	0	1	0	0	116	0
18249.07	27	0	1	0	0	118.3	63	72	0	0	1	0	0	194	0
590.61	62	1	1	0	0	167.9	64.2	81	0	0	1	0	0	308	1
2214.46	56	1	0	1	0	184.5	69.9	83	1	0	0	1	0	159	0
3191.82	89	0	1	0	0	146.5	60.9	74	0	0	1	0	0	146	1
26516.8	26	0	1	0	0	124	61.2	38	1	1	0	0	1	221	0
21459.92	39	1	1	0	0	142.7	64.2	63	0	0	1	0	0	272	0
2077.93	44	0	0	1	0	178.9	63.1	62	1	1	0	0	1	200	0
51970.44	20	0	1	0	0	121.3	65.1	57	1	0	0	1	0	143	0
6501.21	72	1	1	0	0	178.4	71.6	73	1	0	0	1	0	207	1
1212.53	25	0	1	0	0	144.3	59.8	68	0	0	1	0	0	225	0
1646.33	67	0	1	0	0	242.6	62.7	74	0	0	1	0	0	222	0
2855.1	82	1	1	0	0	125	66.6	64	1	0	0	1	0	236	0
4984.52	33	1	0	1	0	387.5	72	69	0	0	1	0	0	258	0
1042.6	48	0	1	0	0	139.7	62.2	77	0	0	1	0	0	236	0
2261.19	73	1	0	1	0	126.5	65.7	66	1	1	0	0	1	185	0
31118.42	26	1	1	0	0	184.9	68.4	71	0	0	1	0	0	206	0
14734.8	60	1	1	0	0	236.1	71.9	74	1	0	0	1	0	248	0
1055.73	25	0	1	0	0	148.3	65.3	68	1	0	0	1	0	119	0
388.84	60	1	1	0	0	183.7	64.6	77	0	0	1	0	0	165	0
4764.62	25	1	0	1	0	150	67.9	81	0	0	1	0	0	183	0
2400.56	45	0	0	1	0	136.1	60.7	77	0	0	1	0	0	259	0
3932.97	24	0	0	1	0	141.3	64.6	65	1	1	0	0	1	134	0
5507.1	78	1	1	0	0	163.7	72.1	79	0	0	1	0	0	199	1
3701.75	35	0	0	1	0	138.4	64.7	79	0	0	1	0	0	193	0
13453.51	69	1	1	0	0	192.3	68.2	82	0	0	1	0	0	171	1
890.84	54	0	1	0	0	195.6	62.7	75	1	0	0	1	0	199	0
44847.99	24	1	1	0	0	155.1	69.4	62	1	0	0	1	0	194	0
2868.3	43	1	1	0	0	195.6	68.1	75	1	0	0	1	0	212	0
5193	39	1	0	1	0	158.5	68.2	62	1	1	0	0	1	162	0
14281.42	64	1	1	0	0	181.4	65.8	84	1	0	0	1	0	306	0
23521.16	56	1	1	0	0	133.1	65.9	87	1	1	0	0	1	164	0
26919.29	58	0	1	0	0	151.6	64.1	69	0	0	1	0	0	271	0
3591.54	71	0	0	1	0	140.1	61.7	74	0	0	1	0	0	262	1
23110.07	41	1	1	0	0	372.2	71.3	84	0	0	1	0	0	189	0
3761.16	25	1	1	0	0	143.1	64.4	49	0	0	1	0	0	190	0
27706.68	58	0	1	0	0	181.7	64.5	81	1	0	0	1	0	197	0
7609.47	73	1	1	0	0	129.3	68.6	60	1	0	0	1	0	149	0
5385.59	25	1	0	1	0	188.8	65	78	1	0	0	1	0	193	0
2708.2	80	1	1	0	0	152.8	67	78	1	0	0	1	0	127	1
1179.09	31	0	1	0	0	115.8	60.8	70	0	0	1	0	0	165	0
4190.24	87	0	1	0	0	134.5	60.8	69	0	0	1	0	0	196	1
4354	38	0	0	1	0	244.5	67.8	96	0	0	1	0	0	240	1
2065.29	53	1	1	0	0	181.4	71.5	80	1	0	0	1	0	223	0
34296.44	26	1	0	0	1	148.7	64.3	80	0	0	1	0	0	207	0
2296.7	23	1	1	0	0	140.9	64.1	80	0	0	1	0	0	196	0
4688.7	80	0	1	0	0	120.3	56.9	78	0	0	1	0	0	227	1
3740.92	45	0	0	1	0	152.4	61.8	78	1	0	0	1	0	186	0
14672.85	71	0	1	0	0	273.9	64.8	98	0	0	1	0	0	216	1
1960.98	84	1	1	0	0	165.3	67.3	79	1	0	0	1	0	255	1
19318.84	20	0	1	0	0	134.3	64.9	81	0	0	1	0	0	141	0
2512.09	84	0	0	1	0	107.5	60.9	78	0	0	1	0	0	212	1
22057.24	44	0	1	0	0	99.9	62.2	77	1	1	0	0	1	198	0
429.25	69	0	1	0	0	135.2	60.6	69	1	0	0	1	0	231	1
2737.67	27	1	1	0	0	168.1	67.4	78	0	0	1	0	0	181	0
23967.4	39	0	1	0	0	132.3	66.3	79	0	0	1	0	0	209	0
13319.72	69	1	1	0	0	136.5	67.1	70	0	0	1	0	0	218	1
15168.6	53	1	1	0	0	185.5	69.4	88	1	1	0	0	1	194	0
4541.27	51	0	1	0	0	192.1	62.1	82	0	0	1	0	0	212	1
7207.41	74	1	1	0	0	155.2	67.3	58	1	0	0	1	0	173	0
14958.43	40	1	1	0	0	168.3	70	66	1	1	0	0	1	196	0
1463.53	35	1	1	0	0	178	66.5	73	1	0	0	1	0	244	0
26990.23	44	1	1	0	0	210.8	70.7	75	1	0	0	1	0	220	0
444.09	66	1	1	0	0	153	67.8	79	1	1	0	0	1	215	0
607.29	63	0	1	0	0	191.7	61.8	67	0	0	1	0	0	245	0
2109.71	32	0	1	0	0	196.2	61.6	69	0	0	1	0	0	129	0
15006.34	37	1	1	0	0	141.1	66.5	70	1	0	0	1	0	231	0
2410.54	39	0	0	1	0	170.2	69.1	79	0	0	1	0	0	195	0
16848.7	62	0	1	0	0	115.7	63.3	67	1	1	0	0	1	184	0
24283.06	28	1	0	1	0	217.7	72.8	67	0	0	1	0	0	221	0
1955.41	58	1	1	0	0	199.3	64.8	89	1	0	0	1	0	238	0
500.55	60	1	1	0	0	145.3	65.6	66	1	0	0	1	0	204	0
470.85	69	1	1	0	0	173.5	65.7	71	1	1	0	0	1	255	0
409.79	74	1	1	0	0	231.2	68.5	80	1	0	0	1	0	229	0
1749.53	54	0	1	0	0	129.3	62.2	68	1	1	0	0	1	212	0
3810.8	47	1	1	0	0	180.5	67.2	93	0	0	1	0	0	226	1
19413.2	32	1	1	0	0	179.3	71.7	81	1	1	0	0	1	198	0
35722.39	31	1	1	0	0	175.8	68.7	68	1	1	0	0	1	297	0
15717.27	69	1	1	0	0	197.7	69.6	71	1	0	0	1	0	157	1
11834.8	60	1	1	0	0	141	63.6	73	1	0	0	1	0	147	0
2078.11	25	0	1	0	0	113.5	62.3	71	1	1	0	0	1	181	0
9533.98	70	0	1	0	0	158.7	65.8	78	0	0	1	0	0	210	1
16761.92	56	1	1	0	0	186.1	70.3	88	1	1	0	0	1	199	1
12146	76	1	1	0	0	168	67.5	78	0	0	1	0	0	277	1
686.47	63	1	1	0	0	176.2	70.4	86	0	0	1	0	0	154	0
4681.72	87	0	1	0	0	135.6	62.7	65	0	0	1	0	0	253	1
21580.12	52	1	1	0	0	166.2	69.5	59	0	0	1	0	0	218	0
2339.29	30	0	1	0	0	184	59.7	69	0	0	1	0	0	192	0
5334.24	72	1	1	0	0	121.9	65.6	83	1	1	0	0	1	236	1
445.45	64	1	1	0	0	173.7	66.5	97	1	0	0	1	0	176	1
600.42	87	1	1	0	0	180.8	65	57	1	0	0	1	0	251	1
5035.62	25	1	0	1	0	173.9	69.2	81	0	0	1	0	0	171	0
5334.24	75	1	1	0	0	170.3	68.5	80	1	0	0	1	0	175	1
2782.73	60	0	0	1	0	143	65.6	91	0	0	1	0	0	279	1
20269.23	45	1	1	0	0	140.4	68.5	82	1	1	0	0	1	209	0
8948.72	24	0	0	1	0	128	62.4	82	0	0	1	0	0	167	0
5330.94	33	1	0	1	0	272.4	68.5	80	0	0	1	0	0	236	0
25488.84	47	0	1	0	0	234	63.5	89	1	1	0	0	1	217	1
6679.79	34	0	0	1	0	158.1	66.6	76	1	1	0	0	1	213	0
20724.39	32	1	1	0	0	113.5	64.8	75	1	0	0	1	0	162	0
1139.53	37	0	1	0	0	141.8	64.2	87	1	0	0	1	0	257	0
21885.49	43	1	1	0	0	188.2	67.5	80	1	1	0	0	1	187	0
9499.02	58	1	1	0	0	251.9	70.6	84	1	0	0	1	0	178	0
414.03	63	1	1	0	0	193.5	66.6	66	1	1	0	0	1	212	0
804.03	44	1	1	0	0	139.3	67.5	71	1	1	0	0	1	247	0
7697.09	84	0	1	0	0	143.3	56.8	65	0	0	1	0	0	248	1
19515.17	57	1	1	0	0	171.7	70.7	81	1	1	0	0	1	270	0
5877.39	73	1	1	0	0	195.5	67	88	1	0	0	1	0	260	1
3205.2	64	0	0	1	0	138.2	59.6	70	1	1	0	0	1	243	0
33437.68	23	0	1	0	0	139.3	67.4	62	1	0	0	1	0	183	0
2376.8	42	0	1	0	0	157.4	60.6	67	0	0	1	0	0	189	0
18839.15	34	1	1	0	0	230.6	68.5	79	1	0	0	1	0	217	0
4184.8	49	1	0	1	0	179.1	65.2	83	0	0	1	0	0	234	0
3553.7	85	0	1	0	0	128.5	60.8	78	1	0	0	1	0	249	1
2737.67	23	1	1	0	0	154.2	65.2	75	1	0	0	1	0	240	0
2622.68	39	1	1	0	0	229.8	67.2	78	1	1	0	0	1	308	0
2338.24	23	0	1	0	0	140.3	61.6	73	0	0	1	0	0	170	0
22675.14	77	1	1	0	0	184.8	67.1	80	0	0	1	0	0	238	1
24668.27	59	1	1	0	0	212.2	69.6	92	0	0	1	0	0	211	1
6245.72	21	0	0	1	0	162.3	64	55	0	0	1	0	0	227	0
14910.6	77	1	1	0	0	190.2	64.3	71	1	0	0	1	0	245	1
20745.55	35	0	1	0	0	156.6	64.9	74	0	0	1	0	0	179	0
1960.98	83	1	1	0	0	140.4	70.8	54	0	0	1	0	0	166	0
26516.8	21	0	1	0	0	113.9	66	63	0	0	1	0	0	149	0
9492.85	71	1	1	0	0	232.2	68.3	75	0	0	1	0	0	281	0
6113.1	27	1	0	1	0	179.7	69.1	81	0	0	1	0	0	179	0
8694.04	80	0	1	0	0	133.3	60.8	89	0	0	1	0	0	278	1
2496.13	65	1	0	1	0	171.6	69.4	77	1	0	0	1	0	267	0
1585.86	90	1	0	1	0	127.5	64.8	66	0	0	1	0	0	245	0
15007.57	34	0	1	0	0	192.2	64.2	69	1	0	0	1	0	198	0
8995.38	72	1	1	0	0	183.9	70.8	82	1	0	0	1	0	211	1
3845.84	29	0	0	1	0	237.1	64.8	77	1	1	0	0	1	198	0
11184.58	66	1	1	0	0	202.3	67.6	85	0	0	1	0	0	194	1
2589.61	22	1	1	0	0	146.4	64.8	72	0	0	1	0	0	140	0
3689.65	46	1	0	1	0	162.1	72	74	1	1	0	0	1	201	0
1361.16	33	0	1	0	0	255.5	61.5	61	0	0	1	0	0	170	0
10231.37	52	1	1	0	0	158.4	66.7	84	1	0	0	1	0	242	0
1687.88	26	0	1	0	0	223.7	61.5	79	0	0	1	0	0	177	0
2384.52	23	1	1	0	0	144.9	67.9	72	1	1	0	0	1	151	0
14625.99	69	1	1	0	0	140	67.4	86	1	0	0	1	0	192	1
25252.37	27	0	1	0	0	106	63.6	63	0	0	1	0	0	169	0
8948.72	27	0	0	1	0	171.4	61.8	63	0	0	1	0	0	207	0
22658.46	43	1	1	0	0	294	76.7	80	1	0	0	1	0	212	0
28148.69	22	0	1	0	0	123.2	66.4	80	0	0	1	0	0	217	0
15890.92	52	1	1	0	0	193.6	68.9	84	1	0	0	1	0	204	0
20724.39	38	1	1	0	0	175.5	70.9	67	1	1	0	0	1	222	0
39196.28	28	1	1	0	0	164.7	66.8	72	1	1	0	0	1	186	0
2206	86	1	1	0	0	153.9	66.3	62	1	0	0	1	0	187	0
4354	23	0	0	1	0	127.5	66.8	68	0	0	1	0	0	150	0
19100.94	47	1	1	0	0	174.1	70.4	61	1	1	0	0	1	178	0
4438.39	33	1	0	1	0	146.1	66.9	79	1	1	0	0	1	213	0
11803.72	75	0	1	0	0	177.7	58.3	55	0	0	1	0	0	263	1
25759.49	60	0	1	0	0	132.8	59.5	85	1	0	0	1	0	251	0
1463.53	35	1	1	0	0	197.8	68.1	56	1	1	0	0	1	216	0
12189.55	61	0	1	0	0	137.3	61.8	80	0	0	1	0	0	270	0
2356.12	24	1	0	1	0	171.3	69.8	63	0	0	1	0	0	136	0
2943.8	66	1	0	1	0	173.9	67.6	72	1	1	0	0	1	157	1
2604.21	81	1	1	0	0	139.6	65.6	73	1	0	0	1	0	199	0
16510.88	48	0	1	0	0	128.8	65.4	75	0	0	1	0	0	187	0
5178.54	23	1	0	1	0	183.6	75.2	65	0	0	1	0	0	170	0
5330.94	23	1	0	1	0	133.8	65	67	1	1	0	0	1	169	0
1370.45	56	1	1	0	0	128	66.2	78	1	0	0	1	0	702	0
5814.51	37	0	0	1	0	222	65	83	0	0	1	0	0	225	0
2274.64	28	1	1	0	0	152.6	67.6	66	1	0	0	1	0	215	0
4349.59	32	0	1	0	0	149.3	66.4	64	0	0	1	0	0	158	0
4350.86	85	1	1	0	0	103.6	63.1	79	1	1	0	0	1	255	1
11068.51	64	1	1	0	0	133.9	62.5	63	1	0	0	1	0	231	0
17962.41	38	1	1	0	0	158.3	72	78	1	1	0	0	1	186	0
27916.54	22	1	1	0	0	147.6	69.7	75	0	0	1	0	0	165	0
1572.42	33	0	1	0	0	154.7	61.9	70	1	1	0	0	1	129	0
28540.74	42	1	1	0	0	158.1	67.5	67	0	0	1	0	0	199	0
2479.01	37	1	1	0	0	171.4	69.1	71	1	1	0	0	1	194	0
2153.27	31	0	1	0	0	123.1	60.9	55	0	0	1	0	0	180	0
1960.98	85	1	1	0	0	151.9	67.3	76	1	0	0	1	0	171	0
5939.03	74	1	1	0	0	203	70	66	0	0	1	0	0	218	0
1779.95	28	0	1	0	0	104.3	59.2	61	0	0	1	0	0	220	0
18212.62	26	0	1	0	0	217.9	63.3	68	0	0	1	0	0	144	0
1973.58	28	1	1	0	0	175.1	68.7	75	1	0	0	1	0	222	0
26824.27	31	1	1	0	0	190.3	72	73	1	1	0	0	1	267	0
1204.82	73	0	1	0	0	134	61.2	81	1	1	0	0	1	211	1
3540.94	34	0	0	1	0	148.7	62.6	55	0	0	1	0	0	185	0
4681.72	81	0	1	0	0	122.3	56.3	84	0	0	1	0	0	232	1
4732.84	58	1	0	1	0	211.3	70	88	1	0	0	1	0	238	1
3424.54	84	0	1	0	0	132.2	63.7	73	0	0	1	0	0	216	0
4647.15	83	0	1	0	0	132.4	63.9	67	0	0	1	0	0	228	0
6395.47	81	0	1	0	0	145.4	62.1	62	0	0	1	0	0	306	0
1888.54	69	0	1	0	0	156.8	60.6	50	1	0	0	1	0	261	0
2274.52	73	1	0	1	0	145.5	66.5	76	1	0	0	1	0	189	0
3459.7	56	0	0	1	0	145.6	62.5	74	0	0	1	0	0	160	0
1859.5	80	0	0	1	0	135.2	61.7	78	0	0	1	0	0	268	1
23617.5	37	1	1	0	0	195.3	73.3	82	1	0	0	1	0	193	0
3625.92	55	0	0	1	0	143.6	61.8	73	0	0	1	0	0	177	0
4429.91	71	1	1	0	0	189.3	68.3	73	1	0	0	1	0	205	0
5098.12	81	0	1	0	0	132	58.8	71	0	0	1	0	0	249	1
2745.72	25	1	1	0	0	176.6	66.7	60	1	0	0	1	0	166	0
2391.53	37	1	1	0	0	192.1	64.9	86	1	1	0	0	1	190	0
11184.58	68	1	1	0	0	208.9	69.7	77	1	0	0	1	0	237	1
469.44	83	1	1	0	0	169.8	62	70	1	0	0	1	0	233	1
17288.42	33	0	1	0	0	133.8	60.4	61	0	0	1	0	0	260	0
13125.88	66	0	1	0	0	115.9	63.7	85	0	0	1	0	0	223	0
5272.38	57	0	0	1	0	121.7	65.6	72	1	1	0	0	1	191	0
3904.84	58	0	0	1	0	239.1	65	73	0	0	1	0	0	295	0
4796.57	23	1	0	1	0	182.6	71.7	79	1	1	0	0	1	229	0
26565.42	27	1	1	0	0	260	74.5	71	1	1	0	0	1	242	0
3125.51	45	1	1	0	0	180.7	69.1	85	1	0	0	1	0	159	0
18055.35	57	1	1	0	0	176.3	69	76	1	0	0	1	0	183	0
1168.83	40	1	1	0	0	172.8	69.3	73	1	0	0	1	0	195	0
4025.34	39	0	0	1	0	121.2	63.2	77	1	1	0	0	1	207	0
13984.72	23	1	1	0	0	118.4	66.9	74	1	0	0	1	0	173	0
3105.85	65	1	1	0	0	193.7	69.4	89	1	0	0	1	0	188	1
377.51	62	1	1	0	0	164.9	65.9	80	0	0	1	0	0	138	0
1836.82	60	0	0	1	0	184.1	65.5	61	0	0	1	0	0	231	0
5034.9	54	1	0	1	0	142.5	68.5	81	1	1	0	0	1	165	0
3927.63	61	0	0	1	0	196	63.3	61	0	0	1	0	0	240	0
27945.43	58	1	1	0	0	164.8	69.3	108	1	0	0	1	0	264	1
26188.44	66	0	1	0	0	176.1	65.4	72	1	0	0	1	0	177	0
14734.8	69	1	1	0	0	177	69.7	66	1	0	0	1	0	205	0
21841.08	51	1	1	0	0	205	72	80	1	0	0	1	0	192	0
18269.58	54	1	1	0	0	176.8	72.1	82	0	0	1	0	0	277	0
3399.68	36	0	0	1	0	197.8	66.1	71	1	1	0	0	1	202	0
24760.1	28	1	1	0	0	162.7	72.2	63	1	0	0	1	0	145	0
17288.47	47	1	1	0	0	184.3	66.1	72	1	1	0	0	1	169	0
2500.68	27	0	1	0	0	108.8	60.9	69	0	0	1	0	0	154	0
38894.57	27	0	1	0	0	149.7	64	67	0	0	1	0	0	182	0
2066.31	42	1	0	1	0	164.2	69.1	74	1	1	0	0	1	246	0
23753.94	48	0	1	0	0	176.4	63.2	77	1	1	0	0	1	215	0
12106.98	50	1	1	0	0	158.7	69	72	0	0	1	0	0	183	0
2270.24	20	1	1	0	0	109.1	61.8	58	0	0	1	0	0	160	0
10045.62	60	1	1	0	0	198	70	85	1	0	0	1	0	254	0
7766.43	70	1	1	0	0	182.4	68.7	85	0	0	1	0	0	201	1
3761.16	22	1	1	0	0	141	64.7	63	0	0	1	0	0	174	0
15944.5	51	0	1	0	0	144.5	65.3	79	0	0	1	0	0	239	0
1380.94	42	1	1	0	0	162.1	62.6	83	1	1	0	0	1	210	0
1257.92	49	0	1	0	0	135.5	62.1	78	0	0	1	0	0	176	0
2788.93	73	0	0	1	0	152.5	63.1	88	0	0	1	0	0	139	0
6245.72	31	0	0	1	0	109.3	63.1	64	1	0	0	1	0	168	0
10045.62	67	1	1	0	0	174.8	69.1	93	0	0	1	0	0	215	1
14740.74	53	1	1	0	0	212.3	69.1	85	1	0	0	1	0	284	0
5023.29	35	1	1	0	0	204.6	70.6	82	0	0	1	0	0	276	0
2310.9	68	1	0	1	0	186.7	70.7	79	1	1	0	0	1	274	0
21426.31	36	0	1	0	0	103.3	61.8	67	0	0	1	0	0	138	0
1943.4	21	0	1	0	0	134.6	58.9	63	0	0	1	0	0	158	0
39200.12	39	1	1	0	0	222.5	73	97	1	0	0	1	0	248	0
15770.65	45	0	1	0	0	206.9	61.1	75	1	0	0	1	0	163	0
11066.74	55	1	1	0	0	177	70.9	69	1	0	0	1	0	282	0
1649.05	37	0	1	0	0	107.4	60.4	69	0	0	1	0	0	120	0
12222.82	74	1	1	0	0	167.5	65.6	72	1	0	0	1	0	217	0
3316.82	82	0	1	0	0	97.5	61.7	32	0	0	1	0	0	155	1
39196.28	23	1	1	0	0	232.5	71.6	89	1	1	0	0	1	170	0
924.8	57	0	1	0	0	152	64.5	72	1	1	0	0	1	243	0
4393.65	81	1	1	0	0	172.7	68.5	82	0	0	1	0	0	164	1
15825.16	37	1	1	0	0	221.1	69.6	88	1	1	0	0	1	260	0
790.96	69	1	1	0	0	164.4	68.5	79	1	1	0	0	1	204	0
2077.93	41	0	0	1	0	156.5	64.3	63	0	0	1	0	0	241	0
2523.79	62	0	0	1	0	204.2	69.3	85	1	0	0	1	0	188	1
21202.96	46	1	0	0	1	166.8	69.2	83	0	0	1	0	0	213	0
15527.91	41	1	1	0	0	135	66.5	71	1	1	0	0	1	195	0
1421.21	25	0	1	0	0	107.8	62.3	65	0	0	1	0	0	299	0
1135.86	55	1	1	0	0	196.8	69.8	83	1	0	0	1	0	216	0
1257.92	40	0	1	0	0	211.9	60.9	78	0	0	1	0	0	152	0
22904.26	63	0	1	0	0	115.8	63.1	65	1	1	0	0	1	153	0
3048.15	85	1	1	0	0	166.1	66.5	71	1	0	0	1	0	153	0
7253.41	28	0	0	1	0	115.3	57.5	63	0	0	1	0	0	193	0
2055.64	20	1	1	0	0	143	66.1	72	1	1	0	0	1	137	0
16151.7	69	0	1	0	0	164.3	64.9	60	1	0	0	1	0	218	0
26463.41	28	1	1	0	0	314.3	75.8	94	0	0	1	0	0	207	0
2047.51	26	0	1	0	0	139.2	62	70	1	1	0	0	1	203	0
34328.26	24	0	1	0	0	166	64	62	1	1	0	0	1	229	0
6537.95	31	1	0	1	0	169.3	69.9	66	1	0	0	1	0	171	0
8334.59	82	0	1	0	0	126.5	65	77	0	0	1	0	0	205	1
1253.48	23	0	1	0	0	130.4	63.9	58	0	0	1	0	0	160	0
25780.96	43	0	1	0	0	167.6	67.5	100	0	0	1	0	0	269	0
4111.35	38	1	0	1	0	187.1	66.9	71	1	1	0	0	1	225	0
16940.4	61	1	1	0	0	221.9	69.5	76	1	0	0	1	0	184	1
2024.3	31	1	1	0	0	218.4	69.7	75	1	0	0	1	0	240	0
21125.49	46	0	1	0	0	120.3	68.7	68	0	0	1	0	0	152	0
35894.23	25	0	1	0	0	198.3	66.1	74	1	1	0	0	1	206	0
11556.82	60	1	1	0	0	198.6	67.2	82	1	0	0	1	0	229	0
3505.31	82	1	1	0	0	127.6	63.3	77	0	0	1	0	0	213	0
1269.74	75	0	1	0	0	142.9	58.3	79	0	0	1	0	0	241	1
2069.97	28	0	0	1	0	157	64.6	70	1	0	0	1	0	206	0
4112.74	43	1	0	1	0	176	67.8	83	0	0	1	0	0	214	0
3125.51	53	1	1	0	0	179	66.7	81	1	0	0	1	0	215	0
21800.67	38	0	1	0	0	171.6	64.2	77	0	0	1	0	0	216	0
2320.06	24	1	1	0	0	144.5	69.2	61	0	0	1	0	0	180	0
420.1	75	1	1	0	0	164.3	67.6	77	1	0	0	1	0	229	1
2512.09	72	0	0	1	0	134.8	62.9	101	0	0	1	0	0	239	1
5795.02	26	0	0	1	0	206.4	66.5	65	0	0	1	0	0	222	0
24417.14	39	0	1	0	0	230.9	67.9	75	0	0	1	0	0	197	0
2590.78	90	1	1	0	0	151.8	65.6	77	0	0	1	0	0	243	1
25108.7	35	0	0	0	1	102.6	61.5	60	1	1	0	0	1	163	0
2146.07	24	1	1	0	0	140.1	64.2	54	0	0	1	0	0	189	0
18785.28	42	0	0	0	1	151.4	58.7	74	0	0	1	0	0	204	0
16664.45	64	0	1	0	0	140.9	60.7	71	1	0	0	1	0	235	0
1629.51	45	1	1	0	0	180.5	63.1	78	1	1	0	0	1	291	0
1713.99	38	0	1	0	0	149.1	61	70	1	1	0	0	1	196	0
954.03	57	0	1	0	0	149.4	57.9	92	1	1	0	0	1	188	1
1116.7	69	0	1	0	0	143.4	57.5	85	0	0	1	0	0	200	1
16298.99	49	0	0	0	1	127.9	61.9	81	0	0	1	0	0	214	0
7934.56	70	1	1	0	0	99.8	63.1	77	1	1	0	0	1	188	1
12235.73	74	0	1	0	0	124.6	58.5	80	0	0	1	0	0	189	1
28665.34	28	1	0	0	1	171.4	70.8	67	1	1	0	0	1	136	0
2559.87	71	1	0	1	0	166.8	69.5	75	1	0	0	1	0	159	0
3433.92	83	1	1	0	0	148.3	66.8	62	1	0	0	1	0	205	0
2320.06	32	1	1	0	0	262.1	70.4	82	1	0	0	1	0	223	0
602.65	65	0	1	0	0	143.6	61.8	77	0	0	1	0	0	249	0
6828.46	73	1	1	0	0	190.5	67.8	83	1	0	0	1	0	270	1
1633.24	34	1	1	0	0	179.4	66.7	79	1	1	0	0	1	202	0
34734.06	43	0	1	0	0	143.7	66	77	1	0	0	1	0	168	0
6437.31	42	1	0	1	0	198.9	73.1	69	1	1	0	0	1	158	0
24824.8	48	1	0	0	1	144.2	65.5	82	1	1	0	0	1	210	0
13021.5	41	0	1	0	0	184.9	64.5	76	0	0	1	0	0	227	0
1983.53	32	0	1	0	0	158	63.7	65	0	0	1	0	0	164	0
4476.66	32	1	0	1	0	165.6	65.9	67	1	0	0	1	0	193	0
75750.28	20	1	1	0	0	171.3	69.8	69	1	1	0	0	1	145	0
18962.45	35	0	1	0	0	139.4	64.5	68	1	0	0	1	0	151	0
2384.52	20	1	1	0	0	150.9	65.1	64	0	0	1	0	0	147	0
38020.23	32	1	1	0	0	143.6	66	87	1	1	0	0	1	245	0
14335.77	59	0	1	0	0	172	65.7	88	1	0	0	1	0	259	1
2082.19	61	0	0	1	0	189.3	66.5	75	1	1	0	0	1	104	0
15006.34	34	1	1	0	0	169.7	70	65	1	1	0	0	1	215	0
1817.46	26	1	1	0	0	176.8	66.8	83	0	0	1	0	0	221	0
7303.73	42	0	0	1	0	132.6	60.7	60	0	0	1	0	0	214	0
13125.88	63	0	1	0	0	147.8	63.1	71	1	0	0	1	0	222	0
5334.24	73	1	1	0	0	166.2	67.3	77	1	1	0	0	1	312	0
3012.32	57	0	1	0	0	155.2	59.6	88	0	0	1	0	0	197	1
49768.48	28	0	1	0	0	99	64.8	66	0	0	1	0	0	179	0
31399.26	27	1	1	0	0	192.5	71.6	70	0	0	1	0	0	195	0
3655.74	72	0	0	1	0	265.4	66.4	64	0	0	1	0	0	201	0
1884.29	36	0	0	1	0	183.8	66.1	60	0	0	1	0	0	120	0
11361.18	68	0	1	0	0	157.2	63.8	71	1	0	0	1	0	290	1
13112.96	67	1	1	0	0	192.1	68.4	91	1	0	0	1	0	212	1
8810.11	41	0	0	1	0	289.1	67.3	75	0	0	1	0	0	175	0
16963.49	38	0	0	1	0	214.7	65	71	0	0	1	0	0	213	0
13938.08	79	0	1	0	0	162.8	65.5	69	0	0	1	0	0	265	0
1641.3	31	1	1	0	0	159.2	67.2	88	0	0	1	0	0	206	0
59338.72	28	1	1	0	0	159.8	71.3	80	0	0	1	0	0	201	0
3872.05	44	0	0	1	0	129.8	58.6	74	1	1	0	0	1	233	0
1875.12	38	1	1	0	0	122.5	69.5	78	1	0	0	1	0	120	0
3925.56	24	1	0	1	0	130.1	68.2	71	1	1	0	0	1	181	0
13600.09	61	1	1	0	0	193.4	68.9	80	1	0	0	1	0	213	0
1741.66	60	1	0	1	0	168.2	70.2	79	1	1	0	0	1	292	0
1765.99	68	1	0	1	0	165	69.3	72	0	0	1	0	0	312	1
16863.25	65	1	1	0	0	224.4	75.6	73	1	1	0	0	1	246	0
2115.74	30	1	1	0	0	148.2	65.7	74	1	1	0	0	1	195	0
543.72	61	0	1	0	0	126.1	57.5	78	1	0	0	1	0	315	1
2670.39	57	1	0	1	0	218.6	73	70	1	0	0	1	0	131	1
769.1	66	0	1	0	0	170.2	59.3	81	0	0	1	0	0	238	1
1066.11	44	0	1	0	0	158.3	61.5	71	0	0	1	0	0	221	0
1756.8	45	1	1	0	0	215.9	65	74	0	0	1	0	0	204	0
27431.14	33	1	1	0	0	168.1	69.3	77	1	1	0	0	1	231	0
3125.34	34	1	1	0	0	132.3	66.9	68	1	0	0	1	0	265	0
2253.89	30	0	0	1	0	168.7	67.4	79	0	0	1	0	0	182	0
31915.7	35	0	1	0	0	195	70.1	64	1	0	0	1	0	141	0
21202.96	48	1	1	0	0	148.3	67.8	88	1	0	0	1	0	236	1
14471.89	57	1	1	0	0	163.2	67.4	71	0	0	1	0	0	262	0
3543.7	30	0	0	1	0	126.9	68.3	85	0	0	1	0	0	215	0
520.66	62	1	1	0	0	162.6	67.6	85	0	0	1	0	0	213	0
420.1	76	1	1	0	0	108.4	62.8	67	1	0	0	1	0	176	0
1585.86	62	1	0	1	0	115.4	67.6	59	1	1	0	0	1	266	0
1568.48	35	1	1	0	0	122.5	69.2	63	1	1	0	0	1	164	0
3644.42	45	0	0	1	0	165.2	65.2	87	1	1	0	0	1	215	0
20724.73	23	1	0	0	1	130.7	64.6	56	0	0	1	0	0	169	0
2041.92	42	1	1	0	0	180.4	61.5	88	0	0	1	0	0	210	0
21281.16	57	0	1	0	0	186.5	64.8	73	1	1	0	0	1	253	1
15311.73	52	0	1	0	0	192.2	60	72	0	0	1	0	0	328	0
2563.63	81	0	1	0	0	117.3	59.1	62	1	0	0	1	0	282	0
14696.1	79	0	1	0	0	106	60	67	0	0	1	0	0	167	1
17577.97	49	1	1	0	0	193.1	65.3	100	0	0	1	0	0	262	1
40363.53	38	0	1	0	0	126.8	64.4	68	0	0	1	0	0	152	0
6900.09	68	0	0	1	0	296.3	62.3	60	0	0	1	0	0	244	1
1288.68	41	0	1	0	0	144.2	65.2	68	0	0	1	0	0	223	0
2146.07	39	1	1	0	0	208.2	73.5	67	1	0	0	1	0	195	0
22029.37	36	1	1	0	0	152.9	67.7	76	1	0	0	1	0	194	0
1046.58	59	1	1	0	0	189.9	69.8	64	0	0	1	0	0	190	0
28836.18	34	1	1	0	0	147.7	67.7	75	0	0	1	0	0	165	0
4349.59	30	0	1	0	0	113.4	58.7	62	0	0	1	0	0	155	0
10596.83	53	1	1	0	0	175.9	67.9	89	1	0	0	1	0	227	0
1699.41	23	1	0	0	1	142.5	68	63	1	1	0	0	1	161	0
11361.76	74	0	1	0	0	177.1	57.9	69	0	0	1	0	0	283	0
5382.52	84	0	1	0	0	187.1	63.7	55	1	0	0	1	0	174	0
3399.68	26	0	0	1	0	130.6	66	77	0	0	1	0	0	187	0
4832.09	32	1	1	0	0	177.3	65.7	71	0	0	1	0	0	236	0
4130.57	41	1	1	0	0	164	68.8	67	1	0	0	1	0	173	0
11184.58	68	1	1	0	0	206.6	69.2	71	0	0	1	0	0	268	0
2717.93	20	0	0	1	0	101.5	63.2	56	0	0	1	0	0	166	0
9939.78	56	1	1	0	0	201.5	67.2	72	1	0	0	1	0	245	0
1252.82	68	0	1	0	0	165.1	58.1	70	0	0	1	0	0	209	0
668.61	65	1	1	0	0	137.1	64.2	90	1	0	0	1	0	246	1
3023.34	60	0	0	1	0	209.6	63.3	80	1	1	0	0	1	134	1
3267.1	83	1	1	0	0	141.9	67.7	61	1	1	0	0	1	135	0
2073.7	42	1	0	1	0	207.1	69.6	77	1	0	0	1	0	286	0
1863.98	30	1	1	0	0	109.6	63.5	66	0	0	1	0	0	203	0
2675.83	54	0	0	1	0	166.9	66.6	89	1	0	0	1	0	245	0
21609.5	20	1	1	0	0	147.5	68.2	76	1	1	0	0	1	149	0
2141.72	47	1	1	0	0	131.6	61.3	72	0	0	1	0	0	204	0
11545.43	50	1	1	0	0	189	68.7	80	0	0	1	0	0	214	0
8896.65	75	0	1	0	0	135.4	62	65	0	0	1	0	0	213	1
15692.4	60	1	1	0	0	236.7	75.6	70	0	0	1	0	0	138	0
8357.87	75	0	1	0	0	160.3	60.8	76	1	1	0	0	1	214	0
4591.21	51	1	0	1	0	170.2	65.4	85	0	0	1	0	0	139	0
19318.84	26	0	1	0	0	134.2	64.7	49	0	0	1	0	0	194	0
1570.5	50	0	1	0	0	130.6	60.6	68	0	0	1	0	0	261	0
25359.02	42	1	1	0	0	238.7	71	78	1	0	0	1	0	209	0
3048.15	85	1	1	0	0	174.9	69.9	64	0	0	1	0	0	214	0
29317.17	37	1	1	0	0	163.8	66.7	74	0	0	1	0	0	218	0
20252.07	63	1	1	0	0	174.5	68.3	86	1	0	0	1	0	212	1
1692.98	28	1	1	0	0	166.8	65.1	73	1	0	0	1	0	262	0
1975.44	36	0	1	0	0	173.1	62.2	93	1	0	0	1	0	233	0
479.48	67	1	1	0	0	198.7	71.7	57	1	0	0	1	0	272	0
24388.66	44	1	1	0	0	163.9	73.1	78	1	0	0	1	0	241	0
1981.53	50	1	1	0	0	139.7	66	74	1	0	0	1	0	203	0
1388.34	38	0	1	0	0	152.9	62.8	80	0	0	1	0	0	241	0
4213.48	27	1	0	1	0	184.1	65.9	66	0	0	1	0	0	136	0
3175.13	63	0	0	1	0	165.7	60.1	61	1	0	0	1	0	294	0
3548.72	41	1	1	0	0	173.4	65.6	84	0	0	1	0	0	188	0
5939.03	71	1	1	0	0	170.7	70.2	61	1	0	0	1	0	192	0
18249.07	20	0	1	0	0	161.8	65.9	65	1	0	0	1	0	206	0
6375.62	27	1	0	1	0	151.8	73.1	71	1	1	0	0	1	206	0
2073.7	57	1	0	1	0	149.8	64.1	109	1	0	0	1	0	251	1
2803.43	61	0	0	1	0	137.8	62.4	89	0	0	1	0	0	268	1
1827.72	83	1	1	0	0	174.1	66.8	76	0	0	1	0	0	132	0
3040.93	61	1	1	0	0	165.1	67	91	0	0	1	0	0	175	1
8345.9	76	1	1	0	0	176.2	68.5	80	0	0	1	0	0	228	1
3815.36	43	1	0	1	0	210.9	71	76	1	0	0	1	0	181	0
6136.75	21	1	0	1	0	123	66.7	69	0	0	1	0	0	144	0
20471.65	36	1	1	0	0	177.5	66.5	82	0	0	1	0	0	239	0
11904.99	55	1	0	0	1	128.8	68.4	82	0	0	1	0	0	188	0
16252.27	58	0	1	0	0	178	64	80	1	0	0	1	0	199	1
1392.26	46	1	1	0	0	180.7	67.7	81	1	1	0	0	1	321	0
7356.07	74	1	1	0	0	227.6	73.7	60	1	0	0	1	0	189	1
18247.61	65	1	1	0	0	127.6	67	65	1	0	0	1	0	199	1
26277.91	36	1	1	0	0	216.6	70.1	68	1	0	0	1	0	184	0
2295.05	61	1	0	1	0	187.6	70.8	81	1	1	0	0	1	188	0
2485.41	80	1	1	0	0	163	67	82	0	0	1	0	0	221	1
5034.9	48	1	0	1	0	145.9	71.3	80	1	1	0	0	1	171	0
1971.45	26	0	1	0	0	124.9	61.6	63	0	0	1	0	0	302	0
11361.76	76	0	1	0	0	134.9	59.4	80	0	0	1	0	0	278	1
881.59	49	0	1	0	0	128.9	61.9	78	1	0	0	1	0	158	0
1523.93	24	0	1	0	0	147.1	68	63	1	1	0	0	1	181	0
2193.06	50	0	1	0	0	144	62.5	61	0	0	1	0	0	205	0
1757.13	27	0	1	0	0	125	58.9	63	0	0	1	0	0	220	0
1694.11	72	1	1	0	0	165.2	68	87	1	0	0	1	0	248	1
2253.89	24	0	0	1	0	112.4	61	43	0	0	1	0	0	302	0
36968.91	22	0	1	0	0	112.9	61.6	65	0	0	1	0	0	162	0
2677.89	69	1	0	1	0	128.6	68.3	84	1	1	0	0	1	209	1
5221.69	78	1	1	0	0	167	66.6	69	0	0	1	0	0	234	0
9939.78	56	1	1	0	0	130.1	67.8	79	1	1	0	0	1	153	1
31181.05	31	1	1	0	0	226.5	72.6	90	1	0	0	1	0	221	1
1701.37	40	1	1	0	0	148.4	66.7	98	1	1	0	0	1	147	0
6199.6	37	0	0	1	0	139.2	67.7	62	0	0	1	0	0	151	0
5944.56	22	0	0	1	0	149.9	64.5	70	0	0	1	0	0	162	0
6235.48	78	1	1	0	0	181.7	63.5	72	1	0	0	1	0	182	1
1515.42	33	1	1	0	0	137.7	66.1	71	0	0	1	0	0	225	0
3754.98	27	0	1	0	0	133.9	62.9	69	1	0	0	1	0	236	0
428.87	65	0	1	0	0	146.6	64.2	73	1	0	0	1	0	221	0
1257.92	42	0	1	0	0	115	58.8	78	1	0	0	1	0	271	0
14712.06	44	1	1	0	0	202	73.4	86	1	0	0	1	0	156	0
9125.62	71	0	1	0	0	167.3	66.1	73	0	0	1	0	0	242	0
26185.47	41	1	1	0	0	157.1	68.8	80	1	0	0	1	0	228	0
4506.31	27	1	0	1	0	163.1	68.4	51	0	0	1	0	0	228	0
804.03	49	1	1	0	0	146	66.7	56	1	1	0	0	1	248	0
24282.1	28	1	1	0	0	125.3	72.8	68	1	1	0	0	1	214	0
3519.52	76	0	0	1	0	127.4	60.6	71	0	0	1	0	0	225	0
2214.99	82	0	0	1	0	119.4	63.9	71	0	0	1	0	0	275	0
13721.79	20	1	0	1	0	315.3	69	84	0	0	1	0	0	214	0
21809.91	66	1	1	0	0	153.1	67.9	67	1	0	0	1	0	215	0
12319.83	56	1	1	0	0	182.8	71.2	79	1	0	0	1	0	247	1
5034.9	54	1	0	1	0	197	69.8	82	1	0	0	1	0	135	0
1729.66	29	0	1	0	0	182.2	63.5	81	0	0	1	0	0	244	0
19808.69	69	0	1	0	0	117.2	60.2	68	0	0	1	0	0	224	0
13783.46	34	1	1	0	0	198.2	66.9	93	0	0	1	0	0	228	1
8357.87	71	0	1	0	0	98.8	60.8	66	1	0	0	1	0	169	0
4512.31	20	1	0	1	0	149.1	66.8	67	1	1	0	0	1	209	0
22776.17	42	1	1	0	0	204.7	71.5	80	0	0	1	0	0	177	0
1030.4	63	0	1	0	0	143	64.3	74	0	0	1	0	0	289	0
30712.81	27	0	1	0	0	95.8	60.9	53	1	1	0	0	1	148	0
21557.71	61	0	1	0	0	216.4	62.3	68	0	0	1	0	0	202	0
25771.78	20	1	1	0	0	175.2	68.3	85	0	0	1	0	0	182	0
897.26	54	1	1	0	0	139	65.6	71	1	1	0	0	1	154	0
8917.93	73	1	1	0	0	186.6	68.3	87	1	0	0	1	0	275	1
4740.87	31	0	0	1	0	246.3	65.9	72	1	1	0	0	1	110	0
3342.63	43	1	0	1	0	207.1	70	64	1	0	0	1	0	265	0
3844.37	27	0	0	1	0	103.1	59.2	65	0	0	1	0	0	150	0
2167.34	71	0	0	1	0	148	64	57	1	0	0	1	0	203	0
4016.36	41	0	0	1	0	132.6	62	75	1	1	0	0	1	118	0
5308.98	26	1	0	1	0	342.3	74.6	91	1	1	0	0	1	219	0
3424.54	80	0	1	0	0	142.1	62.2	99	1	0	0	1	0	173	1
17767.63	53	1	1	0	0	181.4	68.5	66	1	0	0	1	0	239	0
1362.46	23	1	1	0	0	214.8	66.5	60	1	1	0	0	1	205	0
23629.29	29	0	1	0	0	119.5	64.8	70	0	0	1	0	0	121	0
5786.83	73	1	1	0	0	208.6	69.2	87	1	0	0	1	0	245	1
2835.67	60	1	0	1	0	218.8	70.9	77	0	0	1	0	0	311	0
7824.2	77	1	1	0	0	189.1	66.7	68	1	0	0	1	0	141	0
1078.48	40	1	1	0	0	193.2	69	85	1	1	0	0	1	216	0
9492.85	74	1	1	0	0	170.7	70.4	72	1	1	0	0	1	239	0
4144.1	23	1	0	1	0	139.3	64.9	67	0	0	1	0	0	149	0
2156.47	71	1	0	1	0	153.1	65.9	81	1	0	0	1	0	270	0
6900.72	72	1	1	0	0	208.2	73.8	84	1	0	0	1	0	202	1
958.77	44	1	1	0	0	199.4	68	85	1	0	0	1	0	275	0
2735.3	90	1	1	0	0	179.2	65.9	95	1	0	0	1	0	256	1
2193.06	49	0	1	0	0	150.4	62.1	71	0	0	1	0	0	196	0
3644.42	58	0	0	1	0	189.5	66.7	77	1	1	0	0	1	307	0
10045.62	68	1	1	0	0	202.1	70.9	76	1	1	0	0	1	183	0
30098.45	55	0	1	0	0	178.9	65.4	75	0	0	1	0	0	236	0
13777.46	75	0	1	0	0	160.6	61.6	83	1	0	0	1	0	235	0
14065.03	67	1	1	0	0	225.8	71	82	1	1	0	0	1	240	1
2261.19	64	1	0	1	0	174.6	66.7	84	1	0	0	1	0	180	0
2239.53	90	1	1	0	0	145.6	69.4	73	0	0	1	0	0	197	0
13288.14	53	1	1	0	0	252.8	65.6	91	1	0	0	1	0	156	0
25359.02	45	1	1	0	0	209.4	71.4	76	1	0	0	1	0	226	0
11625.47	52	1	1	0	0	181.6	71	88	1	1	0	0	1	202	1
1313.25	32	0	1	0	0	247.3	64.6	74	1	1	0	0	1	233	0
21841.08	51	1	1	0	0	230.2	71.4	88	0	0	1	0	0	217	1
1198.3	40	0	1	0	0	132.7	61.7	63	1	1	0	0	1	181	0
2196.93	32	0	1	0	0	99	57.7	71	0	0	1	0	0	176	0
1046.58	53	1	1	0	0	255.4	75	82	0	0	1	0	0	235	0
3228.24	55	0	0	1	0	160.1	62.3	76	1	1	0	0	1	298	0
7609.47	71	1	1	0	0	158	67.9	72	1	0	0	1	0	194	1
79265.26	52	1	1	0	0	191.1	73.1	77	0	0	1	0	0	199	0
15783.95	62	0	1	0	0	136.5	56.9	65	0	0	1	0	0	201	0
18340.27	34	0	1	0	0	122.3	60	79	0	0	1	0	0	180	0
11837.85	57	0	1	0	0	149.7	64.6	83	1	1	0	0	1	191	1
12794.7	54	1	0	1	0	190.1	67.2	107	0	0	1	0	0	251	1
2578.91	83	1	0	1	0	151	63.3	69	1	1	0	0	1	151	0
12844.85	56	1	1	0	0	227.5	70.7	81	1	1	0	0	1	163	1
8080.18	64	0	0	1	0	129.6	59.2	60	0	0	1	0	0	190	1
4577.77	29	1	0	1	0	136.4	69.4	57	0	0	1	0	0	202	0
2330.65	35	1	1	0	0	211	67	79	0	0	1	0	0	229	0
23561.05	27	0	1	0	0	188.7	65.6	69	0	0	1	0	0	208	0
24273.38	49	1	1	0	0	155.9	69.8	84	1	1	0	0	1	269	1
5043.86	83	0	1	0	0	139.4	60.6	76	0	0	1	0	0	246	0
4111.35	30	1	0	1	0	139.6	69.6	71	1	1	0	0	1	189	0
15253.6	42	1	1	0	0	141.8	69.2	68	1	1	0	0	1	223	0
4213.48	24	1	0	1	0	220	73.2	85	0	0	1	0	0	154	0
1411.88	25	1	1	0	0	163.4	69.4	73	0	0	1	0	0	145	0
5844.96	73	1	1	0	0	193.8	72.7	106	1	0	0	1	0	184	1
1239.69	68	0	0	0	1	234.1	59.9	91	1	0	0	1	0	195	0
12504.26	56	1	1	0	0	171.2	64.2	80	1	0	0	1	0	217	0
20252.07	67	1	1	0	0	179.2	71.6	72	1	0	0	1	0	277	0
10593.62	66	1	1	0	0	180.2	67.3	61	1	0	0	1	0	222	0
51271.52	47	1	1	0	0	137.4	69.9	84	1	1	0	0	1	226	1
15006.34	33	1	1	0	0	179.4	70.1	78	1	0	0	1	0	191	0
5365.51	58	0	0	1	0	272.7	65.7	59	0	0	1	0	0	132	0
13070.56	43	1	0	1	0	133.9	65.9	72	1	0	0	1	0	205	0
3828.1	40	1	0	1	0	163	65.9	79	1	1	0	0	1	290	0
4366.31	22	1	0	1	0	130.8	68.6	73	0	0	1	0	0	111	0
1635.72	33	1	1	0	0	140.1	65.4	68	1	1	0	0	1	216	0
18654.46	47	1	1	0	0	163.7	67.6	66	1	1	0	0	1	251	0
23425.73	42	0	1	0	0	167.9	67.2	75	1	1	0	0	1	211	0
3810.8	42	1	1	0	0	188.9	67.4	87	1	0	0	1	0	203	0
4529.87	35	0	0	1	0	150.5	66.3	87	1	1	0	0	1	210	0
4688.7	85	0	1	0	0	163.7	61.7	72	0	0	1	0	0	234	1
15259.63	42	1	1	0	0	175.1	69.1	96	0	0	1	0	0	226	0
1437.49	24	0	1	0	0	179	61.3	76	0	0	1	0	0	123	0
1839.67	36	0	1	0	0	134.9	63.7	59	0	0	1	0	0	198	0
13868.58	55	1	1	0	0	134.9	69.2	80	0	0	1	0	0	226	0
11424.61	59	1	1	0	0	161.2	72.6	66	1	1	0	0	1	137	0
382.49	84	1	1	0	0	128.3	66	68	1	0	0	1	0	220	1
1198.3	40	0	1	0	0	147.7	65.8	80	1	1	0	0	1	204	0
16940.4	68	1	1	0	0	159.7	65.9	87	1	0	0	1	0	192	1
10891.44	55	1	1	0	0	183.8	69.2	95	1	0	0	1	0	256	0
1226.85	23	0	1	0	0	112.9	61.4	69	0	0	1	0	0	175	0
1919.74	73	0	0	1	0	134.1	61.3	83	1	1	0	0	1	242	1
4393.65	83	1	1	0	0	157.2	66.7	68	1	0	0	1	0	156	0
5334.24	78	1	1	0	0	166.5	64.1	75	0	0	1	0	0	218	0
388.84	70	1	0	0	1	164	69.7	87	1	1	0	0	1	238	1
2059.42	68	1	1	0	0	192.1	69.4	84	0	0	1	0	0	201	0
2140.04	35	1	1	0	0	149.7	68.9	84	1	1	0	0	1	154	0
2491.73	42	1	0	1	0	155.4	62	61	0	0	1	0	0	225	0
27893.71	39	0	1	0	0	199.5	65.9	88	1	1	0	0	1	238	0
1950.97	25	1	1	0	0	142.1	68.5	76	0	0	1	0	0	168	0
2647.09	86	0	1	0	0	71.5	55	67	0	0	1	0	0	283	0
2078.36	63	1	0	1	0	138.7	69.4	81	0	0	1	0	0	170	0
30098.45	57	0	1	0	0	144.4	62.8	82	1	0	0	1	0	212	0
4681.72	90	0	1	0	0	136.2	60.3	52	0	0	1	0	0	220	1
15787.94	47	1	1	0	0	270.8	70.4	96	0	0	1	0	0	249	0
8357.87	76	0	1	0	0	121.3	65.1	73	0	0	1	0	0	266	0
2568.35	77	1	0	1	0	153.8	66.9	77	1	0	0	1	0	289	1
1370.45	50	1	1	0	0	182.7	68.4	70	1	0	0	1	0	222	0
1245.52	58	1	1	0	0	144.7	63.7	72	0	0	1	0	0	228	1
23243.71	31	1	1	0	0	173.6	70	76	1	1	0	0	1	280	0
382.49	65	1	1	0	0	204.7	66.9	82	1	0	0	1	0	190	1
10693.8	74	0	1	0	0	111.2	65.1	84	0	0	1	0	0	234	1
6705.4	50	0	0	1	0	174.7	66.7	67	0	0	1	0	0	183	0
2847.85	80	1	1	0	0	132.4	65.2	64	1	0	0	1	0	165	0
6828.46	76	1	1	0	0	183.4	72.9	75	1	0	0	1	0	189	1
5229.53	32	1	1	0	0	164.3	67.1	87	1	1	0	0	1	242	0
21479.25	46	0	1	0	0	171.5	65.5	82	1	1	0	0	1	198	1
16838.02	55	0	1	0	0	170.5	60.7	73	1	1	0	0	1	211	0
1269.74	64	0	1	0	0	116.2	58.5	55	0	0	1	0	0	256	1
1657.09	79	0	0	1	0	165.3	63.3	72	0	0	1	0	0	216	0
1971.45	25	0	1	0	0	123	60.3	61	1	1	0	0	1	178	0
1818.46	41	1	1	0	0	185.1	65.5	74	1	1	0	0	1	197	0
3963.44	33	0	0	1	0	121	63.5	69	0	0	1	0	0	180	0
24054.44	24	1	1	0	0	231.7	71.9	71	0	0	1	0	0	203	0
1457.01	48	1	1	0	0	167.4	67.8	77	0	0	1	0	0	215	0
3170.22	44	0	1	0	0	113.7	64.7	79	1	0	0	1	0	195	0
544.98	74	0	1	0	0	130.8	60.2	55	0	0	1	0	0	241	1
31616.18	26	1	1	0	0	149.7	67.4	74	1	1	0	0	1	181	0
37949.95	28	1	1	0	0	154	67.4	60	0	0	1	0	0	180	0
5614.25	39	1	0	1	0	239.1	70.2	86	1	1	0	0	1	151	0
19852.4	37	1	1	0	0	112.4	67.3	84	1	1	0	0	1	179	0
3758.37	36	0	0	1	0	187.8	62.9	82	0	0	1	0	0	192	0
14579.55	58	1	1	0	0	168	71.8	86	1	1	0	0	1	235	1
14457.88	41	1	1	0	0	173.3	71	70	1	0	0	1	0	120	0
4086.06	39	0	0	1	0	145.3	61.4	74	0	0	1	0	0	220	0
3637	51	1	0	1	0	196.9	71.4	114	1	1	0	0	1	273	1
2213	55	1	1	0	0	181.8	62.6	87	1	0	0	1	0	186	1
32310.12	22	0	1	0	0	97.9	64.1	63	1	1	0	0	1	162	0
6648.66	27	1	1	0	0	178.6	65.2	65	1	1	0	0	1	207	0
1971.45	37	0	1	0	0	124.4	67.1	71	0	0	1	0	0	151	0
2803.43	69	0	0	1	0	137.9	62.6	72	0	0	1	0	0	219	1
26565.42	21	1	1	0	0	254.1	73.4	75	1	1	0	0	1	212	0
15006.34	37	1	1	0	0	170	70.8	76	1	1	0	0	1	261	0
8195.19	86	0	1	0	0	143.8	60.5	70	1	0	0	1	0	202	1
10778.06	67	1	1	0	0	153.1	73	72	1	0	0	1	0	211	0
2771.56	30	0	1	0	0	122.5	65.7	54	0	0	1	0	0	160	0
2565.46	20	1	0	1	0	148.6	73	69	0	0	1	0	0	166	0
21875.21	55	1	1	0	0	236.5	66.9	96	1	0	0	1	0	182	0
15601.72	73	0	1	0	0	164	62	85	0	0	1	0	0	184	1
4526.65	41	1	0	1	0	150.5	73.4	63	1	1	0	0	1	179	0
428.59	74	1	1	0	0	154	66.4	69	1	0	0	1	0	201	1
4201.01	44	1	0	1	0	207.5	71.5	71	0	0	1	0	0	299	0
22011.13	33	1	1	0	0	138.1	67.3	76	0	0	1	0	0	240	0
14256.78	66	0	1	0	0	114.3	60.7	68	1	0	0	1	0	375	0
1319.45	21	1	1	0	0	132.9	62.6	71	0	0	1	0	0	228	0
6828.46	72	1	1	0	0	217	68.5	80	0	0	1	0	0	190	1
3872.05	41	0	0	1	0	134.3	62.6	77	0	0	1	0	0	215	0
3299.68	30	0	1	0	0	124.5	58	64	0	0	1	0	0	186	0
17476.24	58	1	1	0	0	134.3	66.9	72	1	0	0	1	0	178	0
39017.95	44	0	1	0	0	126.3	62.8	66	0	0	1	0	0	223	0
8299.37	47	0	0	1	0	270.3	66.7	89	1	1	0	0	1	191	1
1620.99	27	1	1	0	0	171.9	69.1	81	1	0	0	1	0	211	0
39200.12	38	1	1	0	0	156	67.7	76	1	1	0	0	1	244	0
7072.14	74	0	1	0	0	148.7	61.7	83	1	0	0	1	0	239	1
13845.57	76	1	1	0	0	156.4	66.6	83	1	0	0	1	0	176	0
20246.62	40	0	1	0	0	151.1	66.6	73	1	0	0	1	0	202	0
1463.53	25	1	1	0	0	126.6	62.3	76	0	0	1	0	0	174	0
4169.89	42	1	0	1	0	130.9	69.5	73	1	1	0	0	1	152	0
4740.87	35	0	0	1	0	190	58.4	82	0	0	1	0	0	175	0
15006.34	36	1	1	0	0	179.3	73	71	0	0	1	0	0	180	0
1514.28	73	1	1	0	0	150.7	66.9	89	1	1	0	0	1	230	0
18465.71	65	0	1	0	0	178	60.9	68	0	0	1	0	0	223	0
12114.29	56	1	1	0	0	251.4	68.4	72	0	0	1	0	0	206	1
3424.54	80	0	1	0	0	141.4	62.9	88	1	1	0	0	1	333	0
2076.95	66	0	1	0	0	117.2	62.3	56	0	0	1	0	0	227	1
21098.12	49	1	1	0	0	176.1	65.2	81	1	1	0	0	1	164	0
26824.27	35	1	0	0	1	129	67.8	66	1	1	0	0	1	153	0
4235.5	33	0	0	1	0	138.5	61.6	53	1	1	0	0	1	124	0
23285.42	49	0	1	0	0	171.9	64.9	76	0	0	1	0	0	181	0
1827.72	82	1	1	0	0	150.6	66.4	72	0	0	1	0	0	291	0
9492.85	71	1	1	0	0	162.9	69.6	69	1	0	0	1	0	232	0
4984.52	24	1	0	1	0	129.9	67.4	60	1	1	0	0	1	169	0
5396.43	81	0	1	0	0	154.2	60.7	69	0	0	1	0	0	245	0
13938.08	71	0	1	0	0	160.4	65.5	59	0	0	1	0	0	262	0
377.33	68	1	1	0	0	170.9	63.9	89	1	1	0	0	1	208	1
27639.96	49	1	1	0	0	148.1	69.1	93	0	0	1	0	0	204	1
1470.15	22	0	1	0	0	162.5	60.5	64	0	0	1	0	0	224	0
18229.14	43	0	1	0	0	161.6	61.7	82	1	0	0	1	0	235	0
12675.86	64	1	1	0	0	215.7	72.2	79	0	0	1	0	0	267	0
20480.33	37	0	1	0	0	120.3	64	76	0	0	1	0	0	159	0
19058.99	30	0	1	0	0	247.8	63.1	74	1	0	0	1	0	135	0
5095.76	37	1	0	1	0	216	68.1	78	1	0	0	1	0	230	0
381.42	72	1	0	0	1	129.4	64.1	69	1	1	0	0	1	158	1
24638.34	38	1	1	0	0	220.3	69.6	85	1	0	0	1	0	220	0
2326.55	60	1	0	1	0	187	69.4	78	1	1	0	0	1	156	0
2708.43	65	1	0	1	0	156.2	72.8	81	1	1	0	0	1	141	0
16029.5	66	0	1	0	0	108.8	63.9	68	1	1	0	0	1	271	0
20451.32	33	0	1	0	0	128.2	58.7	63	1	1	0	0	1	167	0
21875.21	54	1	1	0	0	176.2	66.7	88	1	0	0	1	0	255	0
2224.58	37	1	1	0	0	150.6	66.5	67	1	1	0	0	1	231	0
4403.08	81	0	1	0	0	192.5	64.1	69	0	0	1	0	0	162	1
3423.3	64	1	0	1	0	241.8	69.6	75	1	0	0	1	0	290	0
16099.48	55	0	1	0	0	147.5	67.6	72	0	0	1	0	0	212	0
1388.34	29	0	1	0	0	151	61.3	53	0	0	1	0	0	156	0
1533.32	27	1	1	0	0	170	69.4	87	0	0	1	0	0	188	0
14696.1	78	0	1	0	0	120.8	64.9	89	1	0	0	1	0	241	1
13783.46	38	1	1	0	0	188.3	65.2	80	1	0	0	1	0	186	0
40514.72	50	1	1	0	0	179.4	68.3	94	1	0	0	1	0	181	0
24638.34	38	1	1	0	0	166.5	64.5	84	0	0	1	0	0	214	0
15981.13	58	0	1	0	0	164.3	60.7	63	1	1	0	0	1	273	0
26565.42	21	1	1	0	0	171.5	68.4	48	1	1	0	0	1	146	0
5385.59	36	1	0	1	0	187.6	68.3	63	1	1	0	0	1	210	0
1777.28	23	1	1	0	0	139.5	65	53	1	1	0	0	1	150	0
1239.9	45	1	1	0	0	181.5	70.9	80	0	0	1	0	0	167	0
36765.02	48	1	1	0	0	197.6	75.3	90	1	0	0	1	0	177	0
4282.77	47	0	1	0	0	107	59.7	62	1	1	0	0	1	347	0
8218.48	21	0	0	1	0	205.4	66.3	41	1	1	0	0	1	157	0
2568.35	72	1	0	1	0	196.4	72.1	70	1	0	0	1	0	178	1
2463.91	36	1	1	0	0	244.1	68.1	94	1	0	0	1	0	188	0
22366.3	33	0	1	0	0	120	66	64	1	1	0	0	1	213	0
28016.98	25	0	0	1	0	208	64	57	0	0	1	0	0	126	0
20252.07	64	1	1	0	0	226.3	69.8	70	1	0	0	1	0	160	0
1578.07	62	1	0	0	1	203.1	65.9	89	0	0	1	0	0	265	0
27769.56	38	1	1	0	0	125.1	72	74	1	1	0	0	1	162	0
7294.54	22	0	0	1	0	130.5	65.2	61	0	0	1	0	0	193	0
5844.96	70	1	1	0	0	171.2	68.9	90	1	0	0	1	0	183	1
4832.09	38	1	1	0	0	176.1	64.3	82	1	1	0	0	1	225	0
2167.34	79	0	0	1	0	192.3	65.1	71	1	0	0	1	0	232	1
16989.77	47	1	1	0	0	160.5	72.8	78	1	1	0	0	1	204	0
13031.58	73	1	1	0	0	154.9	64.8	69	1	0	0	1	0	213	1
7129.32	54	0	0	1	0	143.1	63.9	95	0	0	1	0	0	203	1
3896.89	48	1	0	1	0	141.5	67.3	72	1	1	0	0	1	176	0
7838.84	33	0	0	1	0	118.8	60.6	74	0	0	1	0	0	166	0
2289.98	25	1	1	0	0	139.5	65	71	1	1	0	0	1	172	0
16982.34	69	0	1	0	0	107.7	65.7	70	1	1	0	0	1	229	0
2467.85	75	1	0	1	0	137.1	65.3	79	1	1	0	0	1	219	0
20597.21	47	0	1	0	0	141.2	66.3	65	1	1	0	0	1	240	0
3560.7	90	0	1	0	0	99.9	59.5	64	0	0	1	0	0	175	1
21809.91	60	1	1	0	0	175.7	70.5	96	1	1	0	0	1	272	1
4681.72	85	0	1	0	0	106.7	62.4	77	0	0	1	0	0	230	1
18157.64	62	0	1	0	0	122.2	59.2	91	0	0	1	0	0	385	1
9392.94	78	0	1	0	0	141.7	63.2	73	0	0	1	0	0	297	0
3761.16	20	1	1	0	0	155.1	68.6	58	0	0	1	0	0	142	0
3267.05	45	0	0	1	0	245.9	65.7	82	0	0	1	0	0	231	0
14897.71	66	1	1	0	0	195.8	70.6	72	0	0	1	0	0	226	0
5774.61	20	0	0	1	0	224.1	66.8	61	1	1	0	0	1	198	0
3736.11	81	0	0	1	0	146.6	62.3	68	0	0	1	0	0	168	1
1730.44	48	1	1	0	0	165.3	66.1	95	1	0	0	1	0	204	0
55315.13	66	0	1	0	0	169.4	64	76	1	0	0	1	0	245	1
53310.66	48	1	1	0	0	175	70.2	64	1	1	0	0	1	211	0
2051.95	67	1	0	1	0	226.7	72.6	80	0	0	1	0	0	267	1
6663.31	41	0	0	1	0	140.7	71.7	63	1	1	0	0	1	191	0
2370.53	26	0	0	1	0	125.8	59.8	78	0	0	1	0	0	180	0
1078.48	40	1	1	0	0	184.3	69.3	70	1	0	0	1	0	211	0
6640.66	71	1	1	0	0	215.7	71.8	69	0	0	1	0	0	216	0
1485.27	50	1	1	0	0	209.2	66.7	84	1	1	0	0	1	230	1
12995.67	61	1	1	0	0	172.7	70.6	68	1	0	0	1	0	208	0
6271.13	71	1	1	0	0	154.1	73.3	69	1	0	0	1	0	210	0
3254.53	26	1	0	1	0	125.8	66.6	76	0	0	1	0	0	145	0
475.79	62	1	1	0	0	188.3	70.1	82	1	1	0	0	1	236	1
729.78	68	0	1	0	0	117.6	62.1	87	0	0	1	0	0	156	1
32808.12	20	1	1	0	0	126.7	68	64	1	1	0	0	1	156	0
1262.6	21	0	1	0	0	101.1	60.2	62	1	1	0	0	1	158	0
438.68	60	1	1	0	0	170	64.4	78	1	1	0	0	1	172	0
1779.95	30	0	1	0	0	132.7	63.4	61	0	0	1	0	0	169	0
3239.79	57	0	0	1	0	103.6	63.1	53	1	1	0	0	1	202	0
5411.62	80	0	1	0	0	131.4	64.2	83	0	0	1	0	0	259	1
345.21	62	1	1	0	0	219.2	67.6	75	1	0	0	1	0	240	0
1990.26	75	1	0	1	0	164	66.1	68	0	0	1	0	0	248	1
1663.26	48	0	1	0	0	179.5	59.3	78	0	0	1	0	0	193	0
41408.67	32	1	1	0	0	158	69.9	70	0	0	1	0	0	229	0
24775.86	37	0	0	0	1	120.8	61.9	62	0	0	1	0	0	218	0
9414.1	34	0	0	1	0	129.3	62.6	86	0	0	1	0	0	197	0
5330.94	31	1	0	1	0	202.4	76.9	67	1	1	0	0	1	181	0
2377.84	45	1	1	0	0	215.9	68.3	99	1	0	0	1	0	242	1
12724.1	58	1	1	0	0	165.4	69.8	70	0	0	1	0	0	199	0
1735.14	28	1	1	0	0	183.7	64.8	82	0	0	1	0	0	246	0
1658.73	29	1	1	0	0	185.6	66	86	0	0	1	0	0	195	0
29392.21	76	0	1	0	0	132.9	61.8	87	1	0	0	1	0	272	0
1713.99	36	0	1	0	0	237.7	64.3	70	1	0	0	1	0	199	0
8494.69	22	0	0	1	0	146.5	65.8	72	1	0	0	1	0	182	0
4740.87	20	0	0	1	0	114.2	64.9	67	0	0	1	0	0	198	0
1441.27	90	1	0	1	0	89.5	56.2	77	1	0	0	1	0	227	1
25929.71	28	0	1	0	0	176.4	66.3	68	0	0	1	0	0	131	0
22901.92	40	0	1	0	0	132.1	63	63	0	0	1	0	0	179	0
1827.72	80	1	1	0	0	141.7	68.8	57	1	0	0	1	0	250	1
27513.91	44	0	1	0	0	163.9	67.2	74	1	1	0	0	1	202	0
1601.7	46	1	1	0	0	169.2	67.8	74	1	0	0	1	0	185	0
17547.56	56	0	1	0	0	159.8	63.2	67	0	0	1	0	0	235	0
24154.02	38	1	1	0	0	125.2	67.9	65	1	0	0	1	0	190	0
817.94	40	1	1	0	0	242.3	68.1	80	1	0	0	1	0	165	0
4577.77	36	1	0	1	0	129	64.7	84	1	1	0	0	1	227	0
8357.87	74	0	1	0	0	147.2	62.1	77	1	0	0	1	0	250	0
24283.06	24	1	0	1	0	175.1	69.8	71	1	1	0	0	1	205	0
3482.44	54	1	0	1	0	148.6	65.5	87	1	1	0	0	1	200	1
1641.3	27	1	1	0	0	148.3	69.3	69	0	0	1	0	0	221	0
31677.49	30	0	1	0	0	108.2	61.4	69	1	1	0	0	1	171	0
7015.21	41	0	0	1	0	192.5	64.9	109	1	0	0	1	0	190	1
1717.13	27	0	1	0	0	127.1	59.6	58	0	0	1	0	0	138	0
19828.46	29	0	1	0	0	123.1	63.6	66	1	1	0	0	1	243	0
6121.47	81	0	1	0	0	131.6	58	74	0	0	1	0	0	291	0
3904.84	48	0	0	1	0	120.1	59.3	75	0	0	1	0	0	278	0
7838.84	24	0	0	1	0	124.9	64.8	82	0	0	1	0	0	150	0
1492.55	40	0	1	0	0	160.3	60.5	88	0	0	1	0	0	201	0
3822.33	21	1	0	1	0	162.5	68.5	54	1	1	0	0	1	246	0
15015.87	66	1	1	0	0	102.4	66.1	64	1	1	0	0	1	171	1
13127.86	70	0	1	0	0	167	65.2	87	0	0	1	0	0	262	0
2648.4	82	1	1	0	0	171.3	71.1	77	1	0	0	1	0	201	1
3761.16	27	1	1	0	0	183.6	68	81	1	0	0	1	0	211	0
5774.61	27	0	0	1	0	285.7	63.4	76	0	0	1	0	0	203	0
4714.86	43	1	0	1	0	130.2	66.9	75	1	1	0	0	1	247	0
583.88	67	0	1	0	0	194.4	64.2	74	0	0	1	0	0	245	0
5063.21	55	0	0	1	0	116.8	64.2	72	1	1	0	0	1	173	0
26645.92	47	0	1	0	0	151	64	81	0	0	1	0	0	245	0
1733.82	49	1	1	0	0	143.4	66.3	77	1	1	0	0	1	144	0
2597.14	27	1	0	1	0	168.5	67.9	68	1	1	0	0	1	161	0
8698.42	40	0	0	1	0	127.4	66.2	61	1	0	0	1	0	155	0
1943.4	25	0	1	0	0	138.9	58.2	60	0	0	1	0	0	173	0
4825.92	23	1	0	1	0	164	70.5	64	1	0	0	1	0	171	0
1257.92	40	0	1	0	0	142.3	63.2	81	1	1	0	0	1	167	0
22796.23	20	0	1	0	0	113.5	62.8	67	1	1	0	0	1	159	0
15253.6	48	1	1	0	0	193.5	65.9	73	1	1	0	0	1	176	0
1006.27	81	0	1	0	0	150.7	56.9	91	0	0	1	0	0	278	1
2139.67	63	1	0	1	0	213.5	67.4	85	0	0	1	0	0	245	0
2384.52	20	1	1	0	0	151.8	65.5	78	0	0	1	0	0	190	0
29677.14	21	0	1	0	0	129.3	64.3	64	0	0	1	0	0	183	0
17288.42	39	0	1	0	0	192.6	60.6	70	0	0	1	0	0	210	0
1577.99	30	1	1	0	0	165.9	65.2	75	1	1	0	0	1	251	0
10079.26	31	0	0	1	0	185.5	61.3	55	0	0	1	0	0	151	0
3239.79	56	0	0	1	0	162.4	66.2	72	1	1	0	0	1	245	0
2708.2	82	1	1	0	0	133.3	66	72	0	0	1	0	0	199	0
2384.52	24	1	1	0	0	174.4	71.6	82	1	1	0	0	1	179	0
936.32	62	0	1	0	0	176.2	58.9	62	0	0	1	0	0	313	0
4190.24	81	0	1	0	0	163.4	61.2	67	0	0	1	0	0	274	1
1602.62	37	1	1	0	0	180.8	67.7	73	1	0	0	1	0	236	0
1735.14	33	1	1	0	0	183.6	67.3	84	1	1	0	0	1	158	0
1002.28	53	0	1	0	0	136.8	61.8	80	0	0	1	0	0	222	1
1253.48	22	0	1	0	0	123.2	62.4	67	0	0	1	0	0	174	0
2281.72	28	0	0	1	0	144.2	62.2	85	0	0	1	0	0	211	0
16045.33	64	1	1	0	0	196.6	65.5	63	0	0	1	0	0	173	0
1879.95	30	0	1	0	0	229.6	63.5	71	1	1	0	0	1	186	0
2589.61	22	1	1	0	0	172.4	67.6	70	0	0	1	0	0	183	0
3963.44	26	0	0	1	0	105.1	59.9	57	1	1	0	0	1	162	0
2330.65	30	1	1	0	0	198.6	70	81	0	0	1	0	0	167	0
1713.99	22	0	1	0	0	140.7	62.3	62	0	0	1	0	0	169	0
6900.09	61	0	0	1	0	162.9	61.7	77	1	1	0	0	1	170	0
2661.71	76	0	0	1	0	130.8	63.4	77	0	0	1	0	0	199	1
5222.77	35	1	0	1	0	169.1	72.2	80	0	0	1	0	0	179	1
5291.24	40	0	0	1	0	187.4	66.7	70	0	0	1	0	0	252	0
35022.83	30	0	1	0	0	120	64	56	0	0	1	0	0	143	0
1968.49	31	1	1	0	0	140	68.1	68	1	1	0	0	1	169	0
3898.74	22	1	1	0	0	220.2	69.1	59	0	0	1	0	0	183	0
24923.29	36	0	1	0	0	121.8	64.6	62	0	0	1	0	0	160	0
6767.71	85	1	1	0	0	152.5	66	68	0	0	1	0	0	218	1
12261	75	0	1	0	0	130	60.7	77	0	0	1	0	0	264	0
2047.51	26	0	1	0	0	135.3	65.3	60	1	0	0	1	0	164	0
46503.64	28	1	1	0	0	148.5	66.5	68	1	1	0	0	1	171	0
5388	22	1	1	0	0	186.8	70.8	66	0	0	1	0	0	182	0
3452.67	47	1	0	1	0	149.4	69.6	84	1	1	0	0	1	199	0
11361.76	74	0	1	0	0	164.2	57.7	85	0	0	1	0	0	295	1
4334.34	85	0	1	0	0	118.9	57.8	89	0	0	1	0	0	183	1
5866.92	39	1	0	1	0	188.7	70.7	81	0	0	1	0	0	155	0
6591.54	72	0	1	0	0	124.3	64.3	82	1	0	0	1	0	221	0
3613	52	0	0	1	0	252.7	69.4	67	1	0	0	1	0	240	0
2979.17	25	0	1	0	0	98.2	60.6	68	0	0	1	0	0	161	0
5844.96	71	1	1	0	0	196.7	71.2	80	0	0	1	0	0	284	1
4554.94	26	1	1	0	0	177.1	67.3	66	1	1	0	0	1	169	0
4002.05	56	0	0	1	0	195.8	66.1	80	1	1	0	0	1	260	1
16906.06	49	0	1	0	0	128.9	64.6	76	1	0	0	1	0	215	0
10833.82	58	1	1	0	0	172	65.6	79	1	0	0	1	0	237	0
10065.83	77	0	1	0	0	156.9	60.8	78	1	0	0	1	0	227	1
26514.73	36	0	1	0	0	140.4	59.9	55	1	1	0	0	1	186	0
2216.96	81	1	1	0	0	147.8	66.1	53	1	0	0	1	0	156	1
2717.93	20	0	0	1	0	128.4	64.8	53	0	0	1	0	0	146	0
4313.91	33	1	0	1	0	151.1	68.9	84	1	1	0	0	1	228	0
19672.71	26	0	1	0	0	118.3	61.9	68	0	0	1	0	0	177	0
5023.07	82	0	1	0	0	152.7	66.3	74	1	0	0	1	0	180	1
1960.98	80	1	1	0	0	200.9	71.6	63	1	0	0	1	0	175	0
3220.77	44	1	1	0	0	212	70.4	92	1	0	0	1	0	222	0
1212.53	24	0	1	0	0	150.6	62.3	82	1	0	0	1	0	146	0
15259.98	56	0	1	0	0	238.8	62.2	72	0	0	1	0	0	239	0
44445.3	22	0	1	0	0	122.5	62.2	70	0	0	1	0	0	218	0
5050.73	52	0	0	1	0	150.6	64	75	0	0	1	0	0	259	0
4349.59	34	0	1	0	0	158.6	67.2	74	0	0	1	0	0	161	0
7609.47	73	1	1	0	0	155.7	66.5	73	0	0	1	0	0	173	0
28357.67	24	1	1	0	0	138.7	67.8	81	1	1	0	0	1	150	0
14625.99	60	1	1	0	0	149.5	69.5	97	1	0	0	1	0	197	1
12189.55	60	0	1	0	0	184.6	62.8	85	1	1	0	0	1	149	0
4313.91	33	1	0	1	0	179.2	69	73	1	0	0	1	0	250	0
420.1	69	1	1	0	0	194.2	63.6	71	0	0	1	0	0	246	0
2364.46	80	1	1	0	0	145.9	69	66	0	0	1	0	0	198	1
3344	30	1	0	1	0	167.9	69.1	85	1	1	0	0	1	157	0
2099.3	40	1	0	1	0	162.4	67.2	104	0	0	1	0	0	234	1
1046.58	58	1	1	0	0	139.4	62.5	59	1	0	0	1	0	245	0
31677.49	37	0	1	0	0	262.1	63	102	0	0	1	0	0	252	1
409.79	79	1	1	0	0	106.4	65.1	60	1	1	0	0	1	128	0
3644.42	49	0	0	1	0	208.7	62.3	80	0	0	1	0	0	209	0
21244.08	22	0	1	0	0	123.6	64	66	0	0	1	0	0	175	0
18570.97	43	0	1	0	0	150.6	66.3	79	1	1	0	0	1	210	0
2771.56	23	0	1	0	0	106.8	61	54	0	0	1	0	0	352	0
32805.68	50	0	1	0	0	191.8	63.2	71	1	0	0	1	0	172	0
2206	80	1	1	0	0	193.7	67.2	89	1	0	0	1	0	302	1
24049.53	40	0	1	0	0	237.7	60.8	90	0	0	1	0	0	280	1
1377.43	66	0	1	0	0	137.2	63.7	70	0	0	1	0	0	197	1
15006.34	38	1	1	0	0	158.2	69.9	75	0	0	1	0	0	248	0
6885.97	46	0	0	1	0	136.2	64.8	77	1	1	0	0	1	201	0
31915.7	34	0	1	0	0	129	66.5	60	0	0	1	0	0	148	0
19054.98	34	0	1	0	0	169.4	60.4	79	0	0	1	0	0	211	0
3914.69	74	0	0	1	0	110.6	59.9	70	1	1	0	0	1	242	1
1366.44	49	1	1	0	0	170.2	67.8	76	1	0	0	1	0	333	0
9540.03	78	1	1	0	0	188	67.4	71	1	0	0	1	0	208	0
4720.99	80	0	1	0	0	134.6	61.5	88	1	0	0	1	0	198	1
18785.28	40	0	1	0	0	106.7	65.8	65	1	1	0	0	1	204	0
20252.07	68	1	1	0	0	140.3	65	73	1	0	0	1	0	207	1
5891.39	31	0	0	1	0	110.1	62.9	66	1	1	0	0	1	188	0
1588.34	41	1	0	0	1	236.5	68.8	82	1	1	0	0	1	220	0
5736.05	39	0	0	1	0	142.1	63	62	0	0	1	0	0	120	0
2958.44	65	1	0	1	0	185.9	63.3	96	1	0	0	1	0	216	1
1444.48	42	0	1	0	0	102.4	58.1	73	0	0	1	0	0	200	0
1286.42	40	0	1	0	0	170.7	61.2	81	1	0	0	1	0	210	0
2077.93	50	0	0	1	0	208.1	65.2	74	1	1	0	0	1	237	0
6611.51	73	1	1	0	0	156.8	72.9	77	0	0	1	0	0	186	0
4796.57	25	1	0	1	0	151.3	67.6	81	1	0	0	1	0	218	0
4817.54	32	0	1	0	0	110.2	61.4	61	0	0	1	0	0	142	0
2289.98	29	1	1	0	0	209.4	68	82	0	0	1	0	0	172	0
1729.66	27	0	1	0	0	240	65.7	78	1	1	0	0	1	131	0
1262.6	31	0	1	0	0	188.3	66.7	56	0	0	1	0	0	137	0
3424.54	80	0	1	0	0	157.1	64.4	78	0	0	1	0	0	215	1
7241.49	35	0	0	1	0	209.8	67.7	72	1	0	0	1	0	225	0
2743.76	36	1	0	1	0	160.4	69.9	80	0	0	1	0	0	123	0
5695.31	30	1	1	0	0	152.4	70.5	67	1	0	0	1	0	141	0
13494.77	38	1	0	1	0	197	69.1	88	0	0	1	0	0	154	0
5891.39	32	0	0	1	0	213.6	63.5	79	1	0	0	1	0	222	0
41644.55	22	1	1	0	0	187.1	74.8	88	0	0	1	0	0	160	1
13777.46	71	0	1	0	0	123.8	58.6	85	0	0	1	0	0	341	1
26185.47	46	1	1	0	0	141.5	67.6	59	0	0	1	0	0	189	0
2464.31	25	0	1	0	0	111.7	59.8	61	0	0	1	0	0	163	0
2505.74	41	0	0	1	0	218.8	67.9	72	1	1	0	0	1	180	0
27893.71	36	0	1	0	0	194.6	65.2	63	1	1	0	0	1	208	0
20174.38	29	1	1	0	0	175.9	70	69	1	1	0	0	1	144	0
5736.05	21	0	0	1	0	118.7	61	68	0	0	1	0	0	212	0
27038.54	47	0	1	0	0	148.1	63.3	59	0	0	1	0	0	156	0
15825.16	39	1	1	0	0	232.3	70.6	85	0	0	1	0	0	238	0
1262.6	27	0	1	0	0	101.5	59.1	58	0	0	1	0	0	140	0
3012.79	77	1	1	0	0	143	64.3	77	0	0	1	0	0	163	0
4984.52	35	1	0	1	0	184	64.9	73	1	1	0	0	1	173	0
12261	78	0	1	0	0	175.8	57.2	80	0	0	1	0	0	220	0
2458.05	78	0	0	1	0	107.5	61.4	58	0	0	1	0	0	355	0
10804.84	54	0	0	1	0	134.8	62.4	75	1	0	0	1	0	206	0
1319.45	31	1	1	0	0	119.2	66.4	55	1	1	0	0	1	118	0
986.77	71	0	1	0	0	108.2	58.7	65	0	0	1	0	0	212	1
16472.32	50	1	1	0	0	229.8	73.1	73	1	0	0	1	0	190	0
3412.76	42	0	0	1	0	131.6	66.4	62	1	1	0	0	1	170	0
23653.43	40	0	1	0	0	109.7	63.9	74	1	0	0	1	0	159	0
4677.03	79	1	1	0	0	189.8	68.2	71	1	1	0	0	1	221	0
8424.16	77	0	1	0	0	124.7	62.1	56	0	0	1	0	0	188	0
1266.63	28	0	1	0	0	130.4	63.5	61	0	0	1	0	0	186	0
2649.5	20	1	1	0	0	139.4	66.4	74	1	1	0	0	1	143	0
18897.47	49	0	1	0	0	173.8	63.4	79	1	0	0	1	0	280	0
38627.6	23	1	1	0	0	161	74.8	77	1	1	0	0	1	189	0
19964.06	73	0	1	0	0	150.2	67.3	73	1	0	0	1	0	261	0
2410.54	27	0	0	1	0	148.7	64.6	72	0	0	1	0	0	210	0
24349.69	59	0	1	0	0	135.5	63.3	75	0	0	1	0	0	196	0
5723.17	77	1	1	0	0	134.4	64.9	78	1	0	0	1	0	194	1
2268.73	65	0	1	0	0	148.8	59.1	76	1	0	0	1	0	203	0
2460.93	68	0	0	1	0	168.9	58.8	78	0	0	1	0	0	207	1
4984.52	23	1	0	1	0	184.5	67.6	86	0	0	1	0	0	252	0
12235.73	72	0	1	0	0	161.5	64.4	68	0	0	1	0	0	236	1
15266.66	74	0	1	0	0	166.7	62.3	77	0	0	1	0	0	254	0
4610.47	86	0	1	0	0	84.8	58.5	77	0	0	1	0	0	261	1
3385.59	26	0	1	0	0	127.3	64.3	55	0	0	1	0	0	158	0
554.03	65	0	1	0	0	142.9	57.1	87	0	0	1	0	0	296	0
24816.75	67	1	1	0	0	165.7	68.5	78	1	0	0	1	0	177	0
15454.81	51	1	1	0	0	197.8	70.8	76	1	1	0	0	1	201	0
6591.54	70	0	1	0	0	104.2	62.6	76	0	0	1	0	0	245	0
2512.43	34	0	0	1	0	141.7	64	66	1	0	0	1	0	199	0
1473.63	26	1	1	0	0	170.6	64.8	69	0	0	1	0	0	240	0
4190.24	88	0	1	0	0	115.2	61.3	71	0	0	1	0	0	191	1
11184.58	66	1	1	0	0	191.3	68.7	63	1	0	0	1	0	264	0
4764.62	32	1	0	1	0	149.8	66.1	81	1	1	0	0	1	236	0
33622.28	30	1	1	0	0	172.7	71.4	71	0	0	1	0	0	153	0
29566.79	49	0	0	0	1	91.3	60	70	0	0	1	0	0	166	0
2109.71	35	0	1	0	0	161.4	59.9	70	0	0	1	0	0	183	0
1837.66	39	0	1	0	0	160.4	59.4	89	0	0	1	0	0	168	0
3733.31	57	1	0	1	0	192.3	69.4	78	0	0	1	0	0	294	0
7766.43	78	1	1	0	0	174.4	67.2	74	0	0	1	0	0	193	0
1622.07	21	1	1	0	0	148.1	68.2	71	0	0	1	0	0	158	0
24920.89	45	1	1	0	0	176.8	70.7	83	1	0	0	1	0	171	0
322.5	83	1	1	0	0	145.2	67.7	69	0	0	1	0	0	292	0
21740.89	42	1	1	0	0	177.9	71.1	84	1	1	0	0	1	209	0
392.11	64	1	1	0	0	184.4	68.9	86	1	0	0	1	0	302	0
5810.63	56	1	1	0	0	187.8	67.5	88	1	0	0	1	0	191	0
5866.92	38	1	0	1	0	186.6	71.5	83	0	0	1	0	0	223	0
6934.93	37	1	1	0	0	234.7	70.7	79	0	0	1	0	0	168	0
4261.59	26	0	1	0	0	151.3	64.9	71	0	0	1	0	0	210	0
2132.85	50	0	1	0	0	195.1	62.1	82	1	0	0	1	0	188	0
1619.7	21	0	1	0	0	132.2	60	58	0	0	1	0	0	212	0
2343.74	38	1	1	0	0	148.8	67.4	70	0	0	1	0	0	179	0
2743.76	33	1	0	1	0	174.4	71.1	83	1	1	0	0	1	194	0
9392.94	75	0	1	0	0	152.7	65.3	67	1	0	0	1	0	194	1
3385.59	31	0	1	0	0	106.6	60.4	54	0	0	1	0	0	186	0
1257.92	40	0	1	0	0	155.9	64.9	71	0	0	1	0	0	292	0
20202.59	57	0	1	0	0	165.1	63.4	72	1	0	0	1	0	271	0
12151.33	76	0	1	0	0	152.1	61.4	74	0	0	1	0	0	318	0
2597.14	31	1	0	1	0	167.8	72	72	1	1	0	0	1	133	0
1388.34	22	0	1	0	0	166.1	63.3	60	1	1	0	0	1	195	0
2224.58	32	1	1	0	0	207.9	64.4	69	0	0	1	0	0	170	0
3066.04	46	0	1	0	0	170.8	57.8	81	0	0	1	0	0	202	1
2536.86	86	1	1	0	0	181.7	66.2	52	1	0	0	1	0	192	1
14256.78	62	0	1	0	0	200.3	65	76	1	0	0	1	0	214	1
2078.11	26	0	1	0	0	128.5	64.6	70	0	0	1	0	0	213	0
3244.75	67	0	0	1	0	135.3	64.3	83	0	0	1	0	0	243	1
5338.37	30	1	0	1	0	165.1	70	72	0	0	1	0	0	168	0
4016.36	42	0	0	1	0	140.7	61.9	61	1	0	0	1	0	223	0
19524.97	51	0	1	0	0	257.2	64.9	85	1	1	0	0	1	171	0
12189.55	64	0	1	0	0	145.5	65.7	73	0	0	1	0	0	225	1
52866.44	34	1	1	0	0	230.5	74.3	82	1	0	0	1	0	214	0
2598.79	29	1	1	0	0	213.3	68.8	73	1	1	0	0	1	183	0
23629.29	21	0	0	0	1	86.2	58.9	74	0	0	1	0	0	192	0
5723.17	73	1	1	0	0	179.3	66.3	88	1	0	0	1	0	186	0
3761.16	21	1	1	0	0	141.6	67.7	62	1	1	0	0	1	172	0
4590.55	30	1	0	1	0	128.7	68.3	76	1	1	0	0	1	210	0
1779.95	32	0	1	0	0	111	61.6	71	0	0	1	0	0	184	0
7241.49	29	0	0	1	0	135	65.4	69	1	1	0	0	1	163	0
5291.24	40	0	0	1	0	186.6	63.7	73	0	0	1	0	0	188	0
4984.52	28	1	0	1	0	185	70.3	77	0	0	1	0	0	265	0
14932.67	60	0	1	0	0	153.7	60.4	63	1	0	0	1	0	252	1
4269.51	31	1	0	1	0	152.8	72.5	68	1	1	0	0	1	188	0
22904.26	60	0	1	0	0	131.2	65	73	1	0	0	1	0	240	0
1424.18	38	1	1	0	0	164.9	66.7	90	0	0	1	0	0	262	0
19680.26	33	0	1	0	0	227.6	65	79	1	1	0	0	1	183	0
26185.47	40	1	1	0	0	173.5	73.4	81	1	0	0	1	0	176	0
26015.01	43	1	1	0	0	190.6	69.8	64	1	0	0	1	0	229	0
3925.56	22	1	0	1	0	143.2	70.1	73	1	1	0	0	1	174	0
36965.41	25	1	0	0	1	287	78.5	86	0	0	1	0	0	193	0
2730.56	49	1	1	0	0	160.2	65.2	66	0	0	1	0	0	207	0
4743.03	44	1	0	1	0	183.5	73.9	91	0	0	1	0	0	196	0
3393.68	58	1	0	1	0	159.8	70.8	82	0	0	1	0	0	184	0
2183.32	84	1	1	0	0	152	65.4	64	0	0	1	0	0	222	1
1864.82	21	0	1	0	0	176.6	63.7	63	0	0	1	0	0	219	0
2597.62	24	1	1	0	0	165.4	61.2	69	0	0	1	0	0	315	0
1154.78	57	0	1	0	0	182.3	60.9	84	1	1	0	0	1	254	1
30098.45	59	0	0	0	1	170.1	61.8	75	1	1	0	0	1	177	1
2680.88	81	1	1	0	0	150.5	66.7	67	0	0	1	0	0	223	0
21562.69	42	1	1	0	0	200.9	69	81	1	0	0	1	0	204	0
1644.78	30	0	1	0	0	126.8	61.2	58	0	0	1	0	0	160	0
1589.25	28	1	1	0	0	144.3	68.6	83	0	0	1	0	0	152	0
39200.12	36	1	1	0	0	150.7	69.7	65	1	0	0	1	0	168	0
2834.54	64	0	0	1	0	115.3	61.4	63	1	1	0	0	1	170	0
37801.71	24	1	1	0	0	228.7	72	81	1	1	0	0	1	179	0
20016.12	20	0	1	0	0	164.5	65.1	63	1	1	0	0	1	302	0
895.69	46	1	1	0	0	143.4	66.6	65	0	0	1	0	0	166	0
1473.63	21	1	1	0	0	144.5	67.4	75	0	0	1	0	0	154	0
4661.3	26	1	1	0	0	151.4	68.2	69	0	0	1	0	0	220	0
1078.48	43	1	1	0	0	161.8	65.3	89	1	1	0	0	1	305	0
72316.14	27	0	1	0	0	111.2	59.8	72	0	0	1	0	0	172	0
1875.12	30	1	1	0	0	214.1	68	82	1	1	0	0	1	250	0
2289.98	24	1	1	0	0	131.5	65.8	58	1	1	0	0	1	162	0
10077.8	78	0	1	0	0	113.5	61.8	68	0	0	1	0	0	257	0
4984.52	27	1	0	1	0	179.2	69.3	56	1	1	0	0	1	180	0
3681.64	36	0	0	1	0	160.1	65.7	68	1	1	0	0	1	262	0
15006.34	36	1	1	0	0	150.8	68.2	91	1	1	0	0	1	219	1
27916.54	27	1	1	0	0	158.7	71.5	76	1	0	0	1	0	231	0
5178.54	32	1	0	1	0	207.8	66.9	105	1	0	0	1	0	214	1
3784.42	56	0	0	1	0	221.3	63.3	82	1	0	0	1	0	242	1
2020.78	22	1	1	0	0	222.4	69.5	78	0	0	1	0	0	206	0
609.7	76	0	1	0	0	124	59.5	62	1	0	0	1	0	185	0
35722.39	34	1	1	0	0	168.1	70.2	74	1	1	0	0	1	166	0
31118.42	25	1	1	0	0	187.9	71.7	76	0	0	1	0	0	188	0
4681.72	84	0	1	0	0	143	59.9	77	1	0	0	1	0	216	1
1116.48	39	0	1	0	0	228.3	64.7	82	0	0	1	0	0	234	0
2520.27	69	1	0	1	0	135.4	67.8	78	0	0	1	0	0	201	1
7439.66	54	0	1	0	0	120.2	61.2	59	1	1	0	0	1	196	0
4354	20	0	0	1	0	142.8	68	61	0	0	1	0	0	199	0
7851.68	77	0	1	0	0	131.5	64.4	60	0	0	1	0	0	210	0
19711.17	25	0	1	0	0	120.9	66.5	65	1	1	0	0	1	158	0
24600.32	36	0	1	0	0	175.9	63.1	76	1	0	0	1	0	184	1
20097.64	58	1	1	0	0	176.6	70.9	67	1	1	0	0	1	233	0
3522.53	23	1	0	1	0	130.6	67.8	71	1	1	0	0	1	181	0
66264.26	39	1	1	0	0	212.5	74.9	67	1	0	0	1	0	216	0
1990.71	41	0	0	1	0	273.2	61.5	77	1	0	0	1	0	186	0
6245.72	31	0	0	1	0	144.9	65.6	47	1	1	0	0	1	167	0
69024.53	36	0	1	0	0	129.8	64.8	61	0	0	1	0	0	160	0
15723.17	33	0	1	0	0	224.1	63.9	73	0	0	1	0	0	187	0
18654.46	47	1	1	0	0	176.6	72.2	71	0	0	1	0	0	208	0
11561.69	50	1	1	0	0	186.1	69.3	72	1	1	0	0	1	191	0
2458.05	72	0	0	1	0	174.5	62.8	66	0	0	1	0	0	199	0
5436.11	33	1	1	0	0	170.9	67.8	66	0	0	1	0	0	189	0
10974.84	37	0	0	1	0	170.8	66	85	0	0	1	0	0	197	0
1437.49	36	0	1	0	0	136.8	60.5	79	0	0	1	0	0	195	0
16664.45	67	0	1	0	0	135.4	62.5	75	1	0	0	1	0	205	0
20724.39	32	1	1	0	0	119.4	61	64	0	0	1	0	0	209	0
16510.88	40	0	1	0	0	175.9	64.8	72	0	0	1	0	0	204	0
3082.1	68	1	0	1	0	135.1	64.6	83	1	0	0	1	0	243	1
29636	38	0	1	0	0	116.3	62.6	59	1	1	0	0	1	173	0
4563.25	47	1	0	1	0	173.9	67.1	85	1	1	0	0	1	184	0
1596.59	23	0	1	0	0	107	63.1	67	0	0	1	0	0	164	0
18269.58	57	1	1	0	0	175.6	66.5	71	1	0	0	1	0	296	0
388.84	60	1	1	0	0	220.7	66	85	1	1	0	0	1	172	0
3701.75	32	0	0	1	0	200.2	61.5	78	1	0	0	1	0	219	0
17775.59	65	0	1	0	0	153.5	61.3	74	1	1	0	0	1	161	0
2392.14	34	1	1	0	0	166.4	66.7	89	0	0	1	0	0	224	0
2069.97	20	0	0	1	0	123.3	63	63	0	0	1	0	0	194	0
40568	26	0	1	0	0	230.1	69.2	71	1	1	0	0	1	167	0
2082.19	79	0	0	1	0	126.1	63.2	71	0	0	1	0	0	225	0
20134.08	29	1	1	0	0	266.6	69.5	77	1	0	0	1	0	328	0
500.34	75	1	1	0	0	116.6	63.4	73	0	0	1	0	0	259	0
2604.21	83	1	1	0	0	160.9	66.4	70	1	0	0	1	0	182	0
16632.56	58	0	1	0	0	125.8	63.4	68	0	0	1	0	0	298	0
4187.12	80	0	1	0	0	157.4	61.8	75	0	0	1	0	0	197	1
19468.9	35	0	1	0	0	195.5	61.1	79	0	0	1	0	0	224	0
3452.67	56	1	0	1	0	160.7	67.8	78	0	0	1	0	0	198	0
20217.43	35	1	1	0	0	178.5	70.6	81	1	1	0	0	1	196	0
409.79	70	1	1	0	0	168.7	64.8	73	1	0	0	1	0	168	1
2296.7	39	1	1	0	0	218.1	66	82	0	0	1	0	0	185	0
8345.9	74	1	1	0	0	180.4	66.9	79	0	0	1	0	0	196	0
11605.98	67	1	1	0	0	251.7	71.5	73	1	0	0	1	0	290	0
2714.13	61	1	0	1	0	234.7	70	75	1	0	0	1	0	168	0
4796.57	27	1	0	1	0	454.2	71.8	65	1	1	0	0	1	235	0
428.87	63	0	1	0	0	150	59.4	72	0	0	1	0	0	216	0
1771.1	62	0	0	1	0	132	65	82	0	0	1	0	0	220	1
20223.52	47	0	1	0	0	146.7	63.4	68	1	0	0	1	0	249	0
8810.11	50	0	0	1	0	149.7	63.4	90	0	0	1	0	0	218	0
4349.59	30	0	1	0	0	183.3	61.7	72	0	0	1	0	0	259	0
2680.88	82	1	1	0	0	171.9	69.5	74	1	0	0	1	0	256	0
1983.53	38	0	1	0	0	173.3	61.8	74	0	0	1	0	0	158	0
3262.85	40	1	0	1	0	164.3	69.1	72	1	1	0	0	1	183	0
11094.25	60	1	1	0	0	151.7	64.2	77	0	0	1	0	0	182	0
26015.01	46	1	1	0	0	170.3	71.9	77	1	0	0	1	0	166	0
4875.75	33	1	0	1	0	148.4	67.2	95	1	1	0	0	1	194	0
1862.03	21	1	1	0	0	148.5	67.1	82	1	0	0	1	0	142	0
4313.91	29	1	0	1	0	179.3	69	65	0	0	1	0	0	136	0
3189.88	28	1	1	0	0	175.9	66.8	59	0	0	1	0	0	291	0
26837.87	47	1	1	0	0	398.8	64.6	90	1	1	0	0	1	201	0
2270.24	20	1	1	0	0	129.9	64.4	54	0	0	1	0	0	132	0
3191.82	82	0	1	0	0	155	61.7	68	0	0	1	0	0	204	0
3761.16	23	1	1	0	0	133.5	67.5	69	1	1	0	0	1	127	0
12601.61	56	1	1	0	0	184.1	70.9	88	1	0	0	1	0	199	1
2060.98	30	1	1	0	0	131	67.2	76	1	1	0	0	1	158	0
398.62	70	1	1	0	0	156.3	65.3	81	1	0	0	1	0	181	1
20745.55	38	0	1	0	0	110	61.3	81	1	1	0	0	1	142	0
3970.37	57	1	0	1	0	321.1	71.8	83	0	0	1	0	0	179	1
4681.72	88	0	1	0	0	113.1	58.1	66	1	0	0	1	0	216	0
1827.72	84	1	1	0	0	138.8	67.6	72	1	1	0	0	1	196	1
3509.44	21	0	1	0	0	123	65.8	66	0	0	1	0	0	147	0
16848.7	60	0	1	0	0	158.4	64.6	75	1	0	0	1	0	187	0
48325.9	30	0	1	0	0	140.9	65.8	78	0	0	1	0	0	195	0
2512.09	64	0	0	1	0	130.4	61.3	74	1	0	0	1	0	185	1
1359.75	25	0	1	0	0	123.1	62.4	70	1	0	0	1	0	172	0
21522.22	37	1	1	0	0	217.4	74.9	86	0	0	1	0	0	197	0
24160.14	20	1	1	0	0	194.4	68	81	1	1	0	0	1	149	0
1953.06	56	0	1	0	0	130.8	58.9	77	1	1	0	0	1	232	1
39196.28	25	1	0	0	1	130.9	67.4	78	1	0	0	1	0	166	0
17524.67	45	1	1	0	0	244.7	71.5	79	1	1	0	0	1	173	0
1222.13	41	1	1	0	0	176.7	61.3	80	1	0	0	1	0	192	0
5021.77	52	1	0	1	0	220.6	76.2	75	1	1	0	0	1	273	0
10261.88	59	1	1	0	0	149.8	69	99	1	0	0	1	0	201	1
1161.48	42	1	1	0	0	171.3	63.9	82	1	0	0	1	0	207	0
15173.45	87	0	1	0	0	158.1	61.8	65	0	0	1	0	0	219	0
2073.7	46	1	0	1	0	190.2	67.3	70	1	0	0	1	0	234	0
29766.11	47	1	1	0	0	214.4	74.5	91	1	1	0	0	1	149	1
398.62	61	1	1	0	0	193.8	64.6	66	1	0	0	1	0	132	0
5985.63	22	0	0	1	0	180.5	65.3	67	0	0	1	0	0	187	0
21694.07	63	0	1	0	0	134.2	62	85	1	1	0	0	1	197	1
6113.1	20	1	0	1	0	185.4	69	70	1	1	0	0	1	207	0
21800.67	30	0	1	0	0	131	66.7	76	0	0	1	0	0	193	0
6204.65	70	1	1	0	0	202.7	70.3	62	1	0	0	1	0	179	0
20665.89	39	0	1	0	0	140.5	63.1	72	0	0	1	0	0	169	0
14416.87	54	1	1	0	0	167.8	72.2	85	1	1	0	0	1	191	0
6245.72	29	0	0	1	0	137.5	61.9	62	1	1	0	0	1	227	0
880.04	50	0	1	0	0	276.1	63.7	71	0	0	1	0	0	199	0
18269.58	55	1	1	0	0	173.5	69.8	80	1	1	0	0	1	202	0
2296.7	21	1	1	0	0	124.5	65.4	67	0	0	1	0	0	224	0
20357.05	53	0	1	0	0	176.8	65.4	68	1	0	0	1	0	188	0
23868.17	46	1	1	0	0	123.4	69.6	76	1	0	0	1	0	202	0
1249.66	45	0	1	0	0	158.3	65.3	73	1	1	0	0	1	185	0
27165.04	33	1	1	0	0	221.1	73.2	77	1	1	0	0	1	156	0
1185.14	62	0	1	0	0	140.5	63.3	100	1	1	0	0	1	233	1
1653.61	68	0	0	1	0	103.3	67.2	72	1	1	0	0	1	186	1
3337.98	79	0	0	1	0	161.2	63.3	64	0	0	1	0	0	173	0
9392.94	79	0	1	0	0	124.2	63	73	0	0	1	0	0	105	1
18654.46	46	1	1	0	0	163.6	68.4	73	0	0	1	0	0	214	0
438.68	64	1	1	0	0	208.8	67.5	89	1	0	0	1	0	138	0
4825.92	35	1	0	1	0	105	71.9	87	0	0	1	0	0	129	0
14870.81	59	0	1	0	0	183.6	62.8	75	1	0	0	1	0	264	0
22610.43	55	0	1	0	0	155	63.7	78	0	0	1	0	0	295	0
27049.66	42	1	1	0	0	159.9	71.2	75	1	1	0	0	1	262	0
13777.46	74	0	1	0	0	171.9	61.7	77	1	0	0	1	0	234	0
13868.58	56	1	1	0	0	161.2	70.7	70	1	0	0	1	0	214	0
1717.13	26	0	1	0	0	147.2	61.3	69	0	0	1	0	0	259	0
1641.3	33	1	1	0	0	197.3	71.6	81	1	1	0	0	1	257	0
16836.39	63	0	1	0	0	148.7	59.1	75	0	0	1	0	0	227	0
2398.08	39	0	1	0	0	135.3	63.6	72	0	0	1	0	0	180	0
7116.77	41	0	0	1	0	252.3	62.4	85	0	0	1	0	0	133	0
1039.38	55	1	1	0	0	175.5	65.2	76	1	1	0	0	1	254	0
1717.13	31	0	1	0	0	114.8	60.3	67	1	1	0	0	1	210	0
2552.31	30	0	0	0	1	128.2	62	69	1	1	0	0	1	300	0
35443.94	29	0	1	0	0	126.6	62.5	65	1	1	0	0	1	210	0
27630.55	46	0	1	0	0	168.4	69.1	85	1	0	0	1	0	194	0
6245.72	37	0	0	1	0	151.9	63.9	65	1	1	0	0	1	183	0
9392.94	70	0	1	0	0	145.4	67.3	67	0	0	1	0	0	176	0
6199.6	26	0	0	1	0	155.5	66.2	66	0	0	1	0	0	155	0
14897.71	62	1	1	0	0	181.8	68.2	73	0	0	1	0	0	188	0
4714.86	47	1	0	1	0	120.7	65.1	80	1	1	0	0	1	209	0
3736.11	81	0	0	1	0	112.3	62.2	64	0	0	1	0	0	272	0
20570.66	42	1	1	0	0	143.2	65.7	90	1	1	0	0	1	275	0
5722.97	23	0	0	1	0	180.5	70.1	61	0	0	1	0	0	217	0
2281.72	38	0	0	1	0	262.7	68.9	70	0	0	1	0	0	147	0
16994.67	79	0	1	0	0	140.3	61.9	57	1	0	0	1	0	280	0
1002.28	48	0	1	0	0	120.7	55.6	87	0	0	1	0	0	248	0
4424.15	37	1	0	1	0	192.2	69	98	0	0	1	0	0	189	1
12190.16	70	0	1	0	0	157.7	62.1	62	1	0	0	1	0	285	1
7609.47	75	1	1	0	0	153.7	66.4	68	1	1	0	0	1	206	0
22145.16	37	0	1	0	0	125.1	62.2	89	1	1	0	0	1	208	1
8486.91	62	0	0	1	0	161.3	63.1	63	1	1	0	0	1	259	1
14734.8	60	1	1	0	0	175	68.1	68	1	0	0	1	0	248	0
[truncated: 13,650 more rows]
