# Supplementary material for: Logistic regression model training based on the approximate homomorphic encryption
Source: BMC Med Genomics. 2018 Oct 11;11(Suppl 4):83. doi: 10.1186/s12920-018-0401-7 (PMC6180367; doi:10.1186/s12920-018-0401-7)
Supplement: Supplementary file 5 — pcs. Prostate Cancer Study dataset (TXT 9 kb) [file 12920_2018_401_MOESM5_ESM.txt]

x	x	x	x	x	x	x	x	x	y
65	1	0	1	0	0	1.4	0	6	0
72	1	0	0	1	1	6.7	0	7	0
70	1	1	0	0	1	4.9	0	6	0
76	0	0	1	0	0	51.2	20	7	0
69	1	1	0	0	0	12.3	55.9	6	0
71	1	0	0	1	1	3.3	0	8	1
68	0	0	0	0	1	31.9	0	7	0
61	0	0	0	0	1	66.7	27.2	7	0
69	1	1	0	0	0	3.9	24	7	0
68	0	1	0	0	1	13	0	6	0
68	0	0	0	0	1	4	0	7	1
72	1	0	1	0	1	21.2	0	7	1
72	1	0	0	0	1	22.7	0	9	1
65	1	0	0	0	1	39	0	7	1
75	1	1	0	0	0	7.5	0	5	0
73	1	0	1	0	0	2.6	0	5	0
75	0	1	0	0	0	2.5	0	5	0
70	1	0	1	0	0	2.6	11.8	5	0
54	1	1	0	0	1	2.8	0	6	0
67	0	0	0	1	1	8.6	25.5	7	1
58	1	0	1	0	0	3.1	0	7	1
70	0	0	0	0	0	67.1	0	7	1
74	1	0	0	1	0	12.7	27.5	7	1
73	1	1	0	0	0	12.3	47.3	7	0
77	1	1	0	0	0	61.1	58	7	1
77	1	1	0	0	0	8.8	0	5	0
67	1	0	1	0	0	2.8	25.6	7	0
73	1	0	0	1	0	2.9	14.1	5	0
64	1	0	0	1	0	5.6	34.1	5	0
58	1	0	0	0	0	5.6	22.8	6	0
54	1	0	0	1	0	8.4	18.3	6	1
72	1	0	1	0	0	6.5	22.5	7	0
77	1	0	0	0	0	11	0	8	0
60	1	0	0	1	1	9.5	0	7	1
65	1	0	1	0	0	11.1	17.7	6	0
71	1	0	1	0	0	7.3	20	7	0
54	1	0	1	0	0	1	0	6	0
78	1	1	0	0	1	27.2	0	8	1
63	1	0	1	0	0	35.1	18.7	7	1
73	1	0	0	1	0	4.5	26.4	7	1
66	1	0	0	1	0	7.9	20.8	7	1
71	1	1	0	0	0	2	0	6	0
71	1	0	1	0	0	7.5	0	6	1
72	1	0	1	0	0	5.3	0	7	0
65	0	0	0	1	0	83.7	32	9	1
75	0	0	0	1	1	33	15.2	8	1
69	0	0	1	0	0	6.7	59.8	6	0
68	1	0	1	0	0	12.3	16.3	8	0
70	1	0	1	0	0	0.4	17.1	5	0
67	1	0	1	0	0	5.8	14.5	6	0
76	1	1	0	0	0	7.6	3.7	6	0
72	1	0	0	0	1	124	38.6	8	1
66	1	0	0	1	0	8.8	39.9	6	0
61	1	0	0	1	0	67.6	0	7	1
70	1	0	0	1	0	13.9	13	7	0
57	1	0	0	1	0	7.4	18.3	7	1
74	1	0	1	0	0	23.1	5.9	7	0
70	1	0	0	1	0	19.3	0	7	1
60	1	0	0	1	0	3	16.5	6	0
58	1	0	0	1	0	3.7	29.9	6	0
59	1	0	1	0	0	0.7	96	5	0
71	1	0	1	0	0	6	31	6	1
76	1	0	1	0	0	9.5	14.4	7	0
66	1	0	0	1	0	2.6	0	7	0
59	1	0	0	0	0	30.7	0	7	1
65	1	0	1	0	0	10.8	0	7	1
54	1	0	1	0	0	10.5	0	6	0
78	1	1	0	0	0	6.5	0	7	0
65	1	0	1	0	0	1.3	6.8	5	0
68	0	0	0	1	0	9.6	32	6	1
68	1	0	1	0	0	0.3	0	6	0
71	1	0	0	1	0	8.3	17.5	5	0
60	1	0	0	1	0	3.2	0	7	0
65	1	0	0	1	0	6.9	23.3	5	0
68	1	1	0	0	0	11	0	7	0
54	0	1	0	0	0	64.3	0	7	0
73	1	0	0	1	0	1.6	17.1	6	0
62	1	0	1	0	0	1.9	0	6	1
60	1	0	1	0	0	7.9	0	5	0
66	1	1	0	0	0	25.7	39.1	9	1
76	1	0	0	1	0	4.9	0	6	0
62	1	1	0	0	0	22.1	0	7	0
74	1	0	1	0	0	31.5	0	7	0
75	1	0	1	0	0	11	35	7	0
75	1	1	0	0	0	9.9	15.4	7	0
75	1	0	0	1	0	3.7	0	6	1
68	1	0	0	0	1	51.3	47	9	1
71	1	0	1	0	1	89	24	8	1
68	1	0	0	0	0	17.1	35	9	0
70	1	0	0	1	0	12.3	10.3	7	0
68	1	1	0	0	0	4.4	39	6	0
66	1	1	0	0	0	8	0	5	0
70	1	0	0	1	0	15	0	7	1
65	1	0	0	1	1	35.8	29	9	1
71	1	1	0	0	0	13.4	44.2	7	0
75	1	1	0	0	0	16	18.7	7	1
70	1	0	0	1	0	11.2	0	7	0
58	1	1	0	0	0	7	0	6	0
64	1	1	0	0	0	29.1	0	6	0
66	1	0	0	1	0	9.5	28.1	7	1
64	1	0	1	0	0	6.1	0	6	0
72	1	0	0	1	0	6.3	34	7	1
62	1	1	0	0	0	2.8	44	6	0
75	1	0	0	1	0	25.7	87.6	5	0
68	1	0	1	0	0	5.7	0	7	1
56	1	0	0	1	1	2.7	37	6	0
69	1	1	0	0	0	6	0	7	1
67	1	0	0	1	0	40.4	0	7	0
66	1	0	0	1	0	13.2	23.6	6	0
69	1	0	0	1	0	15.2	0	7	1
74	1	1	0	0	0	8.8	0	7	0
79	1	0	0	1	0	7.8	0	6	1
65	1	0	0	1	0	6.9	4.6	7	1
71	1	0	1	0	0	17.2	65.6	8	0
57	1	0	0	1	1	64	0	8	1
47	1	1	0	0	0	28	0	9	1
66	0	0	0	0	0	45.3	0	6	1
64	1	0	1	0	0	32.8	22.6	6	0
74	1	0	1	0	0	3.2	44.8	6	0
56	1	0	1	0	0	5.6	20.2	8	0
77	1	1	0	0	0	16.4	0	7	1
66	1	1	0	0	0	6.8	54.5	5	0
67	0	0	0	0	0	25.2	21.7	7	0
70	1	0	1	0	0	12.5	0	9	1
70	1	0	0	0	0	3.6	21.7	7	1
65	1	0	1	0	0	11	16	6	0
63	1	0	1	0	0	8.1	20.3	6	0
59	1	0	1	0	0	2.3	0	5	0
75	1	0	1	0	0	1.4	0	6	0
70	1	1	0	0	0	6.7	29.4	6	0
73	1	1	0	0	0	1	0	5	0
72	1	0	1	0	0	4.5	29.9	8	0
67	1	0	1	0	0	6.2	0	5	0
60	1	0	0	0	0	4.6	26.3	7	1
66	1	1	0	0	0	8.9	43.5	7	0
63	1	0	1	0	0	8.2	17.8	6	0
68	1	0	1	0	0	5	0	6	0
66	1	0	0	0	0	91.9	0	8	1
69	1	0	0	0	1	94	0	7	1
67	1	1	0	0	0	13.4	0	7	0
72	1	1	0	0	0	9.1	0	6	0
56	0	0	1	0	0	41.9	0	8	1
74	1	0	1	0	0	21.6	52	7	0
66	1	0	0	0	1	37.7	0	8	1
61	1	1	0	0	0	9.4	34.6	6	0
62	0	1	0	0	0	9.1	33.1	6	0
68	1	0	0	0	1	55.6	0	8	1
63	1	0	0	1	0	3.6	38	6	0
55	1	0	0	0	0	6.2	29.2	6	0
70	1	0	1	0	0	6.3	0	7	0
65	0	0	1	0	0	4.6	0	5	0
66	1	1	0	0	0	4.9	16.1	6	1
68	1	1	0	0	0	2.6	12.8	6	0
55	1	0	1	0	0	16.3	21.2	7	1
55	1	0	1	0	0	4.39	0	6	1
76	1	0	1	0	0	8.9	87.3	5	0
58	1	0	1	0	0	21.2	26.8	7	1
75	1	0	1	0	0	7.9	0	7	1
70	1	1	0	0	0	44.4	0	6	1
59	1	0	1	0	0	16.1	23	7	1
63	0	0	1	0	0	26	21.3	7	1
62	1	0	0	1	0	8.8	0	6	1
58	1	0	1	0	0	20.6	0	7	1
62	1	0	0	1	0	26.7	0	6	1
69	1	0	0	1	0	3.5	0	5	0
62	1	0	1	0	1	14.8	22.2	7	1
70	1	0	1	0	0	11.9	35.5	6	1
76	1	0	0	0	0	5.7	40	6	0
64	1	0	0	0	0	2.4	0	6	1
73	1	0	1	0	0	42.8	0	8	1
74	1	0	0	1	0	7	0	6	1
71	1	0	0	1	0	3.3	0	6	1
60	1	0	0	0	0	7.3	0	7	1
62	1	0	1	0	0	17.2	0	7	1
71	1	0	1	0	0	3.8	19	6	0
67	1	0	0	1	0	5.7	15.4	6	0
68	1	0	0	0	0	31.6	18	7	1
69	1	1	0	0	0	5.4	37.3	6	0
67	1	1	0	0	0	15	35.1	7	0
70	1	0	1	0	0	22	0	8	1
68	1	0	0	1	1	23.4	0	7	1
70	1	1	0	0	0	51.9	20.1	8	1
70	1	1	0	0	0	20.4	35	7	1
60	1	0	1	0	0	18.7	23.4	7	1
61	1	0	0	1	0	12.7	33.4	7	1
57	1	0	0	1	0	20.1	30.3	8	1
68	1	1	0	0	0	85.4	10	7	1
75	0	0	1	0	0	9.3	23.2	6	0
69	1	0	0	1	1	8	31.2	6	1
64	1	0	0	0	0	7.5	11.4	6	0
62	1	0	0	1	0	5	0	6	0
61	1	0	0	0	0	61.6	21.2	6	0
59	1	1	0	0	0	8.5	38.3	5	0
71	1	1	0	0	0	10	15.09	6	0
72	1	0	1	0	0	12.7	0	6	1
73	1	0	0	1	0	12.3	30.1	8	1
66	0	0	0	0	0	11	0	5	0
69	1	0	0	1	0	17.7	21	5	1
69	1	0	1	0	0	3.9	0	6	0
70	1	0	0	1	0	5	21.6	7	0
57	1	1	0	0	0	10.2	0	6	0
68	1	0	0	1	0	19.2	0	8	1
61	1	0	1	0	0	2.9	0	6	1
71	1	0	1	0	0	1.7	0	6	0
62	1	0	1	0	0	9	0	6	0
76	1	0	0	0	1	11.7	28.5	7	1
65	1	1	0	0	0	8	54	6	0
53	1	0	1	0	0	9.9	27	5	0
65	1	0	1	0	0	14.7	15	7	0
57	1	0	0	1	0	1.5	0	5	0
62	1	0	1	0	0	13.7	33.4	5	0
68	1	0	1	0	0	8.6	0	8	1
66	1	0	0	0	0	45.8	0	8	1
50	1	0	0	1	0	1.8	8.7	5	0
67	1	0	1	0	0	8	20.7	7	0
56	1	1	0	0	0	5	29.6	6	0
69	1	0	0	0	0	53.9	0	6	1
68	1	0	0	0	1	18.8	27.3	9	1
68	1	0	0	1	0	2.4	20.8	6	0
74	1	0	1	0	0	1.2	21.6	6	0
51	1	0	1	0	0	7.4	0	6	1
69	1	0	0	1	0	38	32.8	7	1
65	1	1	0	0	0	9.4	38.4	5	0
58	1	0	0	1	0	3.1	0	7	1
71	1	1	0	0	0	1.29	0	7	0
68	1	0	1	0	0	12.7	0	7	0
56	1	1	0	0	0	7.3	15.7	6	0
59	1	0	0	0	0	3.8	13.8	6	0
67	1	1	0	0	0	10.2	0	7	0
54	1	0	0	1	0	7	29	6	1
69	0	0	0	1	0	24.1	24.5	7	1
54	1	0	0	1	0	9.4	36.8	6	1
68	1	0	0	1	1	25	20	7	1
59	0	0	0	0	0	126	20.3	8	1
53	0	0	1	0	0	16.8	16.9	7	1
68	1	0	1	0	0	8.2	38.2	6	1
73	1	0	1	0	0	3.1	21.9	6	0
66	1	0	1	0	0	11	36.6	6	0
71	1	0	0	0	0	4.9	15.2	6	0
69	0	1	0	0	0	15.6	17.9	6	0
68	1	1	0	0	0	6.7	16.7	6	1
74	1	0	0	1	0	8.7	20.4	6	1
58	0	0	0	0	1	20.7	0	8	1
67	1	1	0	0	0	2.1	0	6	0
70	1	1	0	0	0	8	0	7	0
70	0	0	0	0	0	13.2	25.6	7	1
66	1	1	0	0	0	2.3	0	5	0
57	0	1	0	0	0	63.3	73.4	7	1
62	1	1	0	0	0	13.7	0	5	0
50	1	0	0	1	0	13.2	0	7	0
61	1	0	1	0	1	8.4	0	6	0
43	0	0	1	0	0	3.8	21	6	0
74	1	0	1	0	0	17.7	0	7	1
78	1	0	1	0	0	5.9	32.5	6	0
65	1	0	1	0	0	22	60	7	0
57	1	0	1	0	1	15.1	0	9	1
71	1	0	0	0	1	25.1	14.9	7	0
70	1	1	0	0	0	24.8	16.1	6	0
55	1	0	1	0	0	6.7	0	6	1
71	1	1	0	0	0	11.3	32	6	0
63	1	0	1	0	0	17.5	31.2	5	0
62	1	0	1	0	0	8.3	0	6	1
71	1	0	1	0	0	4.8	0	7	1
59	1	0	1	0	0	1.7	17.2	6	0
64	1	0	0	1	0	7.5	13.7	7	1
67	1	0	0	1	0	20	17.5	5	0
65	1	0	0	1	0	3.4	14.3	7	1
62	1	0	1	0	0	10.6	42.4	5	0
65	1	0	0	1	0	18	19.3	7	1
71	1	0	0	0	0	18.7	21	5	1
61	1	1	0	0	0	5.4	27.5	6	0
59	1	1	0	0	0	4.6	29.6	5	0
60	1	0	1	0	0	28.5	0	9	1
59	1	1	0	0	0	11.2	0	6	1
70	1	1	0	0	0	8.9	24	6	1
70	1	0	1	0	0	1.7	33.8	6	1
59	1	0	1	0	0	1.4	0	6	0
70	1	0	1	0	0	8.4	21.8	5	1
54	1	0	0	1	0	8.6	0	5	0
64	1	0	1	0	0	10.9	24.8	6	0
62	1	0	0	1	0	20.1	0	7	0
65	1	1	0	0	0	7.3	0	0	0
66	0	0	1	0	0	8	0	5	0
71	1	1	0	0	0	2	0	5	0
61	1	0	1	0	0	13.1	0	7	0
58	1	0	0	1	0	5.4	55	6	1
76	1	0	1	0	0	4.1	0	8	1
53	1	0	0	1	0	6.5	0	7	1
65	1	1	0	0	0	6.1	28.9	7	0
69	1	1	0	0	0	6.2	26.3	5	0
64	1	0	0	1	0	3.8	19.1	5	0
61	1	1	0	0	0	6.8	24.6	5	1
62	1	0	1	0	0	9.5	26.6	6	0
63	1	0	0	0	0	20.4	0	7	1
61	1	0	0	1	0	4.8	0	6	0
63	1	0	0	0	0	9.8	17.5	8	1
73	1	0	0	0	1	7.9	0	8	1
72	1	1	0	0	0	22.1	0	5	0
52	1	0	1	0	0	5.5	0	5	0
73	1	1	0	0	0	17.4	14.2	5	0
70	1	0	0	0	0	10	73.8	5	0
70	1	0	1	0	0	5.8	20	6	0
67	1	0	0	0	1	135	0	7	1
64	1	0	1	0	0	8.5	0	7	0
51	1	0	1	0	0	13	0	6	0
64	1	1	0	0	0	7.2	10.9	6	0
68	1	0	0	1	0	11.8	0	5	0
66	1	0	0	1	0	4.8	8.8	7	1
69	1	1	0	0	0	14.3	67.1	4	0
67	1	0	0	1	0	18.1	0	8	0
78	1	1	0	0	0	5.2	29.1	5	0
75	1	0	0	0	0	9.9	16.3	5	1
59	1	0	0	1	1	12.9	0	6	1
64	1	1	0	0	0	22	0	5	0
74	1	0	0	1	0	9	41.8	7	1
73	1	0	0	0	0	14	0	7	1
57	0	0	0	1	0	7.8	38.9	7	1
71	1	1	0	0	0	4.8	14	7	0
66	1	0	1	0	0	58.6	0	7	1
64	1	0	1	0	0	2	0	6	0
64	1	0	0	1	0	8.7	17.2	7	0
62	1	0	0	0	0	4.6	0	6	1
63	1	0	0	1	0	0.7	18.6	5	0
64	1	0	0	0	0	24.1	0	6	1
70	1	1	0	0	0	5.3	73.7	5	0
75	1	1	0	0	0	4.8	26.3	7	1
52	1	0	1	0	0	2.2	11.5	6	0
62	1	0	1	0	0	7.4	0	6	0
71	1	0	1	0	0	4.6	48.7	5	0
60	1	0	1	0	1	11.4	0	7	1
68	1	0	0	1	0	13.7	1.92	7	1
73	0	0	1	0	0	7.9	18	6	0
51	1	0	0	1	0	8.9	0	6	0
57	0	0	0	1	0	3.4	30.8	6	0
65	1	0	0	0	0	6.3	0	6	0
61	1	0	0	1	0	1.5	0	5	0
56	1	0	1	0	1	58	0	6	1
72	1	0	1	0	0	1.4	24.2	6	1
54	1	0	1	0	0	18	43	9	1
62	1	0	1	0	0	7.3	0	7	1
63	0	0	0	1	0	14.3	16	7	0
68	1	1	0	0	0	5.4	34	5	0
65	1	0	0	1	0	8.4	26.2	6	0
66	1	0	1	0	0	75	0	7	1
70	1	0	1	0	0	4.5	37	5	0
64	1	1	0	0	0	3.7	0	6	0
71	1	1	0	0	0	11.7	41.2	5	0
61	1	1	0	0	0	21	0	7	1
65	1	1	0	0	0	18.5	0	6	0
62	1	0	0	1	0	6.4	0	6	0
75	1	0	0	0	0	1	13.3	6	0
54	1	0	0	1	0	21.6	25	7	0
59	1	0	1	0	1	7.9	0	7	1
71	0	0	1	0	0	12.3	97.6	5	0
66	1	0	1	0	0	4.4	0	6	0
63	1	1	0	0	0	0.5	0	0	0
66	1	1	0	0	0	5.4	21.3	6	0
56	1	1	0	0	0	5.3	0	6	0
73	1	1	0	0	0	10.4	0	7	0
57	1	1	0	0	0	4.4	13.9	6	0
65	1	1	0	0	0	10.8	0	6	0
78	1	0	1	0	1	50.3	29.8	7	0
67	1	0	0	0	0	15.2	32	7	1
69	1	0	1	0	0	4.2	0	5	0
55	1	1	0	0	0	0.8	21	6	0
69	0	0	1	0	0	11.5	0	6	0
74	1	0	1	0	0	48	47	7	0
53	1	1	0	0	0	10.3	16.4	5	0
79	1	1	0	0	0	4.4	23.7	6	0
74	1	0	0	1	0	6	0	5	1
73	1	0	0	0	0	10	27.4	6	0
72	1	0	1	0	0	11	31	6	0
65	1	0	0	0	0	139.7	29.9	9	1
64	1	1	0	0	0	32.2	26.6	5	0
58	0	0	0	1	0	18.2	28.6	7	0
69	0	1	0	0	0	7.9	14.6	5	0
76	1	0	1	0	0	5.5	53.9	8	1
69	0	0	1	0	0	1.5	8.6	5	0
69	1	0	1	0	0	1.9	20.7	6	0
