# Supplementary material for: Logistic regression model training based on the approximate homomorphic encryption
Source: BMC Med Genomics. 2018 Oct 11;11(Suppl 4):83. doi: 10.1186/s12920-018-0401-7 (PMC6180367; doi:10.1186/s12920-018-0401-7)
Supplement: Supplementary file 6 — uis. Umaru Impact Study dataset (TXT 11 kb) [file 12920_2018_401_MOESM6_ESM.txt]

x	x	x	x	x	x	x	x	y
39	9	0	0	1	1	0	1	1
33	34	0	1	8	1	0	1	1
33	10	0	0	3	1	0	1	1
32	20	0	0	1	1	1	1	1
24	5	1	0	5	0	0	1	0
30	32.55	0	0	1	1	0	1	1
39	19	0	0	34	1	0	1	0
27	10	0	0	2	1	0	1	1
40	29	0	0	3	1	0	1	1
36	25	0	0	7	1	0	1	1
38	18.9	0	0	8	1	0	1	1
29	16	1	0	1	1	0	1	1
32	36	0	0	2	0	0	1	0
41	19	0	0	8	1	0	1	1
31	18	0	0	1	1	0	1	1
27	12	0	0	3	1	0	1	1
28	34	0	0	6	1	0	1	1
28	23	0	1	1	1	0	1	1
36	26	1	0	15	0	0	1	0
32	18.9	0	0	5	1	0	1	0
33	15	1	0	1	1	1	1	0
28	25.2	0	0	8	1	1	1	1
29	6.632	0	1	0	1	1	1	1
35	2.1	0	0	9	1	1	1	1
45	26	0	0	6	1	1	1	1
35	39.789	0	0	5	1	1	1	1
24	20	1	0	3	1	1	1	1
36	16	0	0	7	1	1	1	1
39	22	0	0	9	1	1	1	0
36	9.947	0	1	10	1	1	1	1
37	9.45	0	0	1	1	1	1	1
30	39	0	0	1	1	1	1	1
44	41	0	0	5	1	1	1	1
28	31	1	0	6	0	1	1	0
25	20	1	0	3	0	1	1	1
30	8	0	0	7	1	0	1	1
24	9	1	0	1	1	1	1	1
27	20	1	0	1	1	1	1	1
30	8	1	0	2	0	1	1	0
34	8	0	0	0	1	0	1	1
33	23	0	1	2	1	0	1	1
34	18	0	0	6	1	0	1	1
36	13	0	0	1	1	0	1	1
27	23	0	0	0	1	0	1	1
35	9	0	0	1	0	0	1	1
24	14	0	0	0	1	0	1	1
28	23	1	0	2	0	0	1	1
46	10	0	0	8	1	0	1	0
26	11	0	0	1	1	0	1	0
42	16	0	0	25	1	0	1	1
30	0	1	0	0	1	0	1	1
30	12	1	0	3	0	0	1	1
27	21	0	0	2	1	1	1	1
38	0	0	0	6	1	1	1	1
48	8	0	0	10	1	1	1	1
36	25	0	0	10	1	1	1	1
28	6.3	1	0	7	1	1	1	1
31	20	0	1	5	1	1	1	1
28	4	0	0	5	1	1	1	1
28	20	1	0	1	1	1	1	1
26	17	1	0	2	0	1	1	1
34	3	0	0	6	1	1	1	1
26	29	0	0	5	1	1	1	1
31	26	0	0	5	1	1	1	1
41	12	0	0	0	0	1	1	0
30	24	0	0	0	1	1	1	1
39	15.75	0	0	5	1	1	1	1
33	9	0	0	12	1	1	1	1
33	18	0	1	6	1	1	1	1
29	20	1	0	0	0	1	1	1
36	17	0	0	5	1	1	1	1
26	3	0	0	3	1	1	1	1
37	27	0	0	13	1	1	1	1
29	31.5	0	0	8	1	1	1	1
30	19	1	0	0	0	1	1	0
35	15	0	1	2	1	1	1	1
33	22	1	0	1	1	1	1	1
36	16	0	0	1	1	1	1	0
28	17	0	0	2	1	1	1	1
31	32.55	0	0	12	0	1	1	1
23	24	0	0	2	1	1	1	0
33	22	0	1	1	1	1	1	0
37	18	0	0	4	1	1	1	1
25	17.85	1	0	1	1	0	1	1
56	5	0	1	9	0	0	1	0
23	39	0	0	1	1	0	1	1
26	21	1	0	1	1	0	1	1
26	11	0	0	1	1	0	1	1
23	14	1	0	1	1	0	1	1
28	31	0	1	2	0	0	1	1
30	14	0	0	15	1	0	1	1
25	6	0	0	5	1	0	1	0
33	16	0	0	5	1	0	1	1
22	6	1	0	3	0	0	1	0
25	20	0	1	8	0	0	1	1
38	9	1	0	1	0	1	1	1
35	11	1	0	3	1	0	1	0
35	15	1	0	1	1	1	1	0
25	13	0	0	1	1	1	1	1
33	31	1	0	3	0	1	1	1
30	5	1	0	2	0	1	1	1
45	10	0	0	1	1	1	1	1
42	23	0	0	20	1	1	1	1
29	16	1	0	1	0	1	1	0
24	37.8	1	0	0	1	1	1	1
33	10	0	0	4	1	1	1	1
32	9	1	0	0	1	1	1	1
26	15	1	0	0	1	1	1	0
28	2	0	0	3	1	1	1	1
37	34	0	0	1	1	1	1	1
23	11	1	0	6	1	1	1	1
40	31	0	0	3	0	1	1	1
36	36.75	0	0	0	1	1	1	1
23	26	0	1	2	1	1	1	1
35	5	1	0	1	0	1	1	1
25	19	0	0	1	1	0	1	0
35	21	0	0	6	1	0	1	1
46	1	0	1	0	1	0	1	1
32	6	1	0	3	1	0	1	1
35	23	1	0	16	0	0	1	0
34	38	0	0	1	1	0	1	1
43	24	1	0	3	1	0	1	0
39	3	0	0	15	1	0	1	1
27	16.8	0	0	2	0	0	1	1
38	35	0	0	1	1	0	1	1
37	11	0	0	7	1	0	1	1
44	2	0	0	4	0	0	1	0
25	16	1	0	1	0	0	1	1
34	15	1	0	1	1	0	1	1
34	11	0	0	2	0	0	1	0
38	11	0	0	1	0	0	1	0
24	22	0	0	2	0	0	1	1
42	18	0	0	3	1	0	1	0
34	29	0	0	1	0	1	1	0
45	27	0	0	8	1	1	1	0
40	16	0	0	4	1	1	1	1
27	9	1	0	3	0	1	1	0
24	0	1	0	3	1	1	1	1
27	15	0	0	3	1	1	1	1
34	24	1	0	4	1	1	1	1
36	3	0	0	6	1	1	1	1
31	9	1	0	1	1	1	1	1
40	5	0	0	2	1	1	1	1
40	13	0	0	4	0	1	1	0
37	29	0	0	5	1	1	1	1
25	11	0	0	6	1	1	1	1
41	22	0	0	3	0	0	1	1
22	9	1	0	1	1	0	1	0
31	18	0	0	8	0	0	1	1
29	40	1	0	1	0	0	1	0
27	25	1	0	2	1	0	1	0
22	26	0	1	3	1	0	1	1
37	11	0	1	5	0	0	1	0
36	6	1	0	2	0	0	1	0
24	20	1	0	1	1	0	1	0
28	9	1	0	0	0	0	1	1
24	6	1	0	1	1	0	1	1
28	0	1	0	2	1	0	1	1
24	5	1	0	20	0	0	1	1
24	15	1	0	0	1	0	1	0
29	14.7	1	0	1	1	0	1	1
37	3	0	0	5	0	0	1	1
26	31	1	0	2	1	0	1	1
29	14	0	1	1	1	0	1	1
29	28	0	0	4	1	0	1	1
33	18	1	0	1	1	0	1	0
29	12	0	1	2	1	0	1	0
32	5	1	0	2	0	0	1	0
33	11	1	0	8	0	0	1	0
26	21	0	1	2	1	0	1	0
24	23	0	0	4	0	0	1	1
46	32	0	0	2	1	0	1	0
23	26	1	0	2	1	0	1	1
40	19.95	0	0	8	1	0	1	1
48	17	1	0	4	1	0	1	0
33	16	1	0	0	1	0	1	1
21	26.25	1	0	7	1	0	1	1
38	29	1	0	2	1	0	1	0
28	23	0	1	4	1	0	1	1
39	9	0	0	6	1	0	1	1
37	26	0	1	1	0	1	1	1
32	22	1	0	4	0	1	1	1
39	23	0	1	2	0	1	1	1
28	0	0	0	10	1	1	1	1
26	30	1	0	0	0	1	1	0
31	21	0	0	0	1	1	1	1
34	19	0	0	8	1	1	1	1
26	28	0	1	2	0	1	1	1
29	8	1	0	3	1	1	1	1
25	11	1	0	8	1	1	1	1
34	15	0	1	3	0	1	1	1
32	8	1	0	2	1	1	1	1
38	14	0	1	0	1	1	1	1
32	7	0	0	8	1	1	1	1
31	13	0	0	7	1	1	1	1
40	10	1	0	3	1	1	1	0
28	17	1	0	5	0	1	1	1
40	18	0	0	3	1	1	1	1
32	5	0	0	3	1	1	1	1
29	20	0	0	5	1	1	1	1
25	31	1	0	4	1	1	1	1
32	15	0	0	2	1	1	1	1
37	4	0	1	2	1	1	1	1
38	15	0	0	8	1	1	1	1
31	14	0	1	9	1	1	1	1
30	27	0	0	3	0	1	1	1
34	30	1	0	4	0	1	1	0
33	23	0	0	4	1	0	1	0
36	13	0	1	10	0	0	1	1
32	26	1	0	0	1	0	1	0
29	10	0	0	2	0	0	1	0
32	4	1	0	4	0	0	1	1
34	0	1	0	7	1	0	1	0
26	35	0	0	31	1	0	1	1
25	32	0	0	5	0	0	1	1
30	2	1	0	2	0	0	1	1
33	15	0	1	6	1	0	1	1
40	23	0	1	6	1	0	1	1
26	13	1	0	12	1	0	1	1
26	29	0	0	5	0	0	1	1
35	22.105	0	0	4	1	0	1	1
26	15	0	1	11	1	0	1	1
33	7	1	0	3	0	0	1	0
27	7	0	0	4	1	0	1	1
29	33	0	0	3	1	0	1	0
29	23	0	0	9	1	0	1	1
39	21	0	0	7	1	0	1	1
43	19	0	1	2	0	0	1	1
35	8	0	0	3	1	0	1	0
26	24	1	0	2	0	0	1	1
27	28.737	1	0	3	1	0	1	1
28	20	1	0	2	0	0	1	1
30	14	1	0	4	1	0	1	1
31	17	0	1	1	0	0	1	0
26	19	0	0	16	1	0	1	1
36	5	0	1	4	1	0	1	1
25	8	0	0	3	1	0	1	1
26	22	1	0	0	0	0	1	0
30	11	0	0	5	1	1	1	1
28	13	1	0	5	1	1	1	1
34	11.053	1	0	0	0	1	1	1
31	24	1	0	2	1	1	1	0
30	19	0	0	1	1	1	1	0
35	27	0	1	5	0	1	1	0
30	4	0	1	3	0	1	1	1
37	38	0	0	7	1	1	1	1
29	11	1	0	12	0	1	1	1
23	21	1	0	8	1	1	1	1
23	1	1	0	4	1	1	1	1
44	4	1	0	0	1	1	1	1
43	7	0	1	8	0	1	1	0
38	20	0	0	3	1	1	1	1
33	17	1	0	3	0	1	1	1
36	6.3	0	0	9	1	1	1	1
26	12	0	0	2	1	1	1	0
30	16	1	0	0	1	1	1	1
34	31.5	1	0	0	1	1	1	1
32	30	0	0	6	1	1	1	1
30	1	1	0	1	1	1	1	0
37	32	0	0	10	0	1	1	1
35	29	0	0	7	1	1	1	1
30	6	1	0	0	1	1	1	1
34	17	1	0	6	0	1	1	1
40	13	0	1	6	1	1	1	1
28	15	0	1	3	0	1	1	1
32	11	1	0	6	1	1	1	1
45	17	0	0	2	0	1	1	1
24	23	1	0	0	1	0	1	1
43	23	0	0	5	0	0	1	1
38	15	0	0	0	0	0	1	1
33	19	0	0	1	1	0	1	0
26	21	0	1	2	0	0	1	1
40	8	0	0	3	1	0	1	1
27	34	0	1	0	1	0	1	1
39	21	0	0	12	1	0	1	1
29	27	0	1	3	0	0	1	1
28	32	0	1	4	1	0	1	1
37	29	0	0	20	1	1	1	1
37	22	0	0	20	1	1	1	1
40	12	0	1	9	1	1	1	1
25	36	0	0	5	1	1	1	1
40	15	1	0	2	1	1	1	0
40	3	0	0	4	0	1	1	1
34	24	0	0	8	1	1	1	0
41	18	0	0	7	1	1	1	1
23	2	1	0	1	1	0	1	1
36	14	1	0	3	1	0	1	1
28	19	1	0	2	0	0	1	0
23	7	1	0	3	1	0	1	1
27	8	1	0	3	1	0	1	0
32	27	0	1	0	1	0	1	1
38	25	0	0	15	1	0	1	1
38	28	1	0	6	0	0	1	1
45	39	0	0	8	1	0	1	1
26	18	0	1	1	1	0	1	1
29	8	0	0	35	1	0	1	1
33	31	1	0	3	1	0	1	1
25	6	1	0	0	0	0	1	1
36	19	1	0	2	1	0	1	1
37	19	0	0	4	1	0	1	1
29	16	1	0	0	0	0	1	0
29	15	1	0	3	0	0	1	1
35	54	0	1	1	1	0	1	0
33	19	1	0	1	1	0	1	1
31	12	0	0	2	1	0	1	0
37	24	0	1	5	0	0	1	1
32	37	0	0	4	1	0	1	1
33	9	0	1	13	1	0	1	1
36	18	1	0	14	0	0	1	1
26	4	1	0	5	1	0	1	1
35	15	1	0	0	0	0	1	1
25	19	0	0	6	0	1	1	1
33	26	0	0	30	1	1	1	1
36	28	0	0	8	1	1	1	1
38	14	0	0	6	1	1	1	1
36	15	0	1	3	0	1	1	0
36	18	0	0	10	1	1	1	1
35	29	0	0	6	1	1	1	0
35	10	1	0	3	0	1	1	0
39	16	0	0	4	1	1	1	1
37	0	0	0	6	1	1	1	1
30	31	0	0	5	1	1	1	0
26	33	0	0	7	0	1	1	1
39	21	1	0	5	1	1	1	1
32	18	1	0	4	1	1	1	0
26	37.8	1	0	4	0	1	1	1
33	20	0	0	6	1	1	1	1
36	11	0	1	5	1	1	1	1
42	26	0	0	3	1	0	1	1
37	43	0	0	22	1	0	1	1
37	12	0	1	1	0	0	1	1
32	22	1	0	4	0	0	1	0
23	36	1	0	3	0	0	1	0
21	16	1	0	10	1	0	1	1
23	41	1	0	1	1	0	1	0
34	16	0	1	1	1	0	1	1
33	8	0	1	3	1	0	1	0
33	10	1	0	4	0	0	1	1
26	18	0	0	0	1	0	1	1
28	27	1	0	2	0	0	1	1
27	28	0	0	3	1	1	1	1
22	23	0	0	2	1	1	1	1
31	32	0	0	6	0	1	1	1
29	23.1	1	0	4	1	1	1	1
44	11	0	0	12	1	1	1	1
26	7	1	0	0	0	1	1	0
44	24	0	0	16	1	1	1	1
34	12	0	0	1	1	1	1	1
36	25	0	0	6	1	1	1	1
43	4	0	0	20	1	1	1	0
37	5	1	0	1	1	1	1	1
44	13	0	1	17	1	0	1	1
31	17	0	0	30	0	0	1	1
24	24	1	0	3	1	0	1	1
37	32	0	0	4	1	0	1	1
41	19	0	0	12	0	0	1	0
32	9	1	0	3	0	0	1	1
23	6	1	0	2	1	0	1	1
33	10	0	0	3	1	0	1	1
43	11	1	0	9	1	0	1	0
33	16	0	0	8	1	0	1	1
41	25	0	1	3	1	0	1	0
41	17	0	0	2	1	0	1	1
37	24	0	0	3	1	0	1	0
26	27	1	0	3	1	1	1	1
33	24	0	0	6	1	1	1	0
30	26	1	0	2	1	1	1	1
33	17	1	0	6	0	1	1	1
33	26	0	0	3	1	1	1	1
37	13	1	0	6	1	1	1	1
44	11	0	0	20	1	1	1	1
20	8	1	0	1	1	1	1	1
33	12	0	0	4	1	1	1	1
36	31	0	0	3	1	1	1	0
34	8.4	0	0	3	1	1	1	1
35	10	0	0	17	1	0	1	1
38	16	0	0	26	1	0	1	1
24	13	1	0	3	1	0	1	1
24	18	1	0	4	1	0	1	1
32	13	1	0	4	1	0	1	1
35	11	0	1	3	1	0	1	0
33	21	0	0	5	1	0	1	1
29	37	0	1	4	0	0	1	1
42	32	0	0	30	1	0	1	1
23	33	1	0	1	1	0	1	1
28	11	0	0	16	1	0	1	1
43	29	0	0	4	1	0	1	1
33	23	1	0	0	1	1	1	1
37	15	0	0	20	1	1	1	1
49	22	0	0	7	1	1	1	1
36	25	1	0	1	0	1	1	1
27	30	0	0	13	1	1	1	1
35	23	0	0	1	1	1	1	1
25	10	0	1	3	1	1	1	1
33	8	0	0	3	1	1	1	0
34	16	0	0	7	1	1	1	1
38	9	0	0	10	0	1	1	1
36	12.158	0	0	0	0	1	1	1
27	5	0	0	1	1	1	1	0
40	19	0	0	0	0	1	1	0
32	23	0	0	3	1	1	0	1
38	28	0	0	1	0	1	0	0
38	16	0	0	6	1	1	0	1
23	25	1	0	0	1	1	0	0
26	22	0	1	2	1	1	0	0
36	28	0	0	7	1	1	0	1
30	28	1	0	5	1	1	0	1
31	18	0	1	3	1	0	0	0
23	15	1	0	1	1	0	0	1
43	9	0	0	0	0	0	0	1
24	26	1	0	1	1	0	0	0
42	19	1	0	1	1	0	0	0
35	26	0	1	1	1	0	0	0
21	10	1	0	0	1	0	0	1
45	1	0	1	0	0	0	0	1
43	30	0	0	6	1	0	0	0
24	7	1	0	0	0	0	0	1
37	11	0	0	1	1	0	0	1
40	10	0	1	0	1	0	0	0
27	11	0	1	2	1	1	0	1
29	11	0	0	1	1	1	0	1
34	12	0	0	6	1	1	0	1
29	29	0	0	20	1	1	0	1
35	27	0	0	5	1	1	0	1
39	20	0	0	4	1	0	0	0
41	9	0	1	0	1	0	0	1
37	18	1	0	6	0	0	0	1
30	10	0	1	7	1	0	0	1
31	1	1	0	0	1	0	0	1
40	5	0	1	8	1	1	0	1
32	20	1	0	0	1	1	0	1
32	7	0	1	3	0	1	0	1
27	7	1	0	0	1	1	0	0
23	26	1	0	0	1	1	0	1
23	4	1	0	2	1	1	0	1
43	11	0	0	12	1	1	0	1
24	20	1	0	0	1	1	0	1
36	11	1	0	2	0	1	0	1
29	31	0	0	1	1	1	0	1
39	13	0	1	1	1	0	0	1
23	6	1	0	0	1	0	0	0
27	17	0	0	4	1	0	0	1
26	5	0	1	5	1	0	0	0
26	27	1	0	1	0	0	0	1
25	9	1	0	0	1	0	0	1
34	10	1	0	0	1	0	0	0
45	5	0	0	2	1	0	0	0
23	17	1	0	1	1	1	0	0
26	7	1	0	0	1	1	0	0
24	27	0	1	2	1	1	0	1
30	23	0	0	2	0	1	0	1
22	26	1	0	0	1	1	0	0
25	10	1	0	1	1	1	0	1
30	8.4	0	1	40	1	1	0	1
33	23	1	0	0	0	0	0	1
34	15	0	1	8	1	0	0	0
29	24	1	0	2	1	0	0	1
39	33	0	1	6	1	0	0	1
26	21	1	0	4	1	0	0	0
32	23	0	0	6	1	0	0	1
42	23.1	0	0	2	1	1	0	1
39	25	0	1	8	1	1	0	1
36	2	1	0	0	0	1	0	0
22	20	1	0	1	1	1	0	1
27	23	1	0	1	1	1	0	1
28	9	1	0	0	1	1	0	0
36	28	0	1	1	1	0	0	0
31	13	1	0	3	1	0	0	1
27	22	0	1	4	1	0	0	1
23	17	1	0	1	1	0	0	1
24	20	0	1	20	1	1	0	0
38	5	0	1	1	1	1	0	1
25	8	1	0	1	1	0	0	0
26	20	1	0	0	1	1	0	1
22	34	1	0	2	1	1	0	1
33	13	1	0	2	1	0	0	0
30	23	0	0	7	1	0	0	1
45	8	0	0	3	1	1	0	1
24	15	0	1	0	1	1	0	1
27	22	1	0	0	1	0	0	1
36	19	0	1	10	1	0	0	1
38	23	0	1	2	0	1	0	1
31	17	0	0	2	1	0	0	1
40	22	0	1	7	1	0	0	1
22	12	1	0	0	0	0	0	1
31	13	1	0	0	0	0	0	1
39	7	0	0	3	0	1	0	1
33	14	1	0	1	1	1	0	1
27	10	0	0	2	1	0	0	1
37	7	1	0	2	0	0	0	1
35	16	0	1	25	1	1	0	1
25	11	1	0	5	1	1	0	1
27	11	1	0	1	0	0	0	0
34	15	1	0	0	1	1	0	0
30	15	1	0	3	1	1	0	1
35	17	0	0	7	1	1	0	1
34	23	1	0	0	1	1	0	1
25	23	0	1	5	1	1	0	1
34	18	1	0	1	1	1	0	1
24	23	0	0	3	1	1	0	1
24	20	1	0	2	1	1	0	1
40	36	1	0	3	1	1	0	0
33	9	1	0	1	0	1	0	0
38	14	0	1	1	0	0	0	1
32	1	1	0	0	1	0	0	0
33	3	1	0	1	1	1	0	0
28	40	1	0	2	0	1	0	1
31	13	0	0	2	1	1	0	0
31	39	0	0	4	1	0	0	1
33	24	1	0	0	1	0	0	0
24	26	1	0	11	1	1	0	1
26	18	1	0	3	1	1	0	0
31	19	0	0	7	1	0	0	1
40	14.7	0	0	4	1	0	0	1
34	2	1	0	3	1	0	0	0
30	11	0	1	7	1	1	0	1
36	0	0	1	3	1	1	0	1
38	17	0	0	6	1	0	0	0
31	20	0	0	6	0	0	0	1
27	22	0	1	2	1	1	0	0
32	21	0	0	15	1	0	0	1
35	23	1	0	5	0	1	0	0
44	29	0	0	13	1	1	0	1
31	5	0	0	10	1	0	0	1
28	23	0	1	20	1	1	0	1
40	8	0	1	1	1	1	0	1
25	12	1	0	10	0	0	0	1
32	10	0	0	6	1	0	0	1
29	15.75	1	0	2	1	1	0	1
40	2	0	1	5	1	0	0	1
27	9	0	1	0	1	0	0	1
26	2	1	0	1	1	0	0	0
34	15	1	0	4	0	0	0	0
49	4	0	1	2	1	1	0	0
21	25	0	0	1	1	0	0	1
39	23	0	0	2	1	0	0	1
33	15	0	1	4	1	0	0	1
32	3	1	0	1	1	0	0	0
35	9	0	1	6	1	1	0	0
31	20	1	0	0	0	0	0	1
28	5	1	0	3	1	1	0	0
27	29	0	1	5	1	0	0	1
29	21	1	0	1	0	0	0	1
30	1	1	0	20	1	1	0	1
27	18	1	0	3	0	1	0	1
40	15	0	1	1	1	0	0	1
37	20	1	0	2	0	0	0	1
33	10	1	0	0	1	1	0	1
28	20	1	0	2	1	1	0	1
40	15	0	1	8	1	0	0	1
48	20	1	0	0	0	1	0	1
38	25	1	0	1	1	1	0	1
35	13	1	0	0	1	1	0	1
37	13	0	1	0	1	1	0	1
25	15	1	0	0	0	0	0	0
26	8	1	0	2	1	0	0	1
30	9	0	0	3	1	1	0	1
28	16	0	1	2	1	1	0	0
23	11	0	0	4	1	1	0	1
36	31	1	0	1	1	0	0	0
36	13	0	1	4	1	0	0	0
24	5	1	0	0	0	1	0	1
33	9	0	1	5	1	1	0	1
38	15	0	1	6	1	1	0	1
41	20	0	0	21	1	0	0	1
31	21	1	0	0	0	0	0	1
31	23	0	1	11	1	0	0	1
37	5	1	0	0	0	0	0	1
37	17	0	1	4	0	1	0	1
33	13	1	0	0	1	1	0	1
53	9	0	1	6	1	1	0	1
37	20	0	0	4	1	1	0	1
28	10	0	1	3	1	0	0	1
35	17	0	0	2	1	1	0	0
46	31.5	0	0	15	0	0	0	0
